# Supplementary material for: SARS-CoV-2 infection induces hyaluronan production in vitro and hyaluronan levels in COVID-19 patients relate to morbidity and long-term lung impairment: a prospective cohort study
Source: mBio. 2024 Sep 20;15(10):e01303-24. doi: 10.1128/mbio.01303-24 (PMC11492986; doi:10.1128/mbio.01303-24)
Supplement: Table S3 — Differentially expressed genes upon SARS-CoV-2 infection of a 3D lung model. [file mbio.01303-24-s0002.xlsx]

## Sheet: Infected vs uninfected
symbol	log2FoldChange	pvalue	pvalue -log10	Supplementary table 3. Statistical comparison of genes expressed in infected vs uninfected HBEC ALI-cultures.
N	17.7914	2.98409e-43	42.5252
ORF10	17.1358	7.32064e-30	29.1355
M	15.6973	6.45907e-26	25.1898
ORF8	15.5254	9.28728e-26	25.0321
ORF7a	16.1279	1.69472e-24	23.7709
ORF3a	15.3688	6.81818e-22	21.1663
S	13.7736	1.30427e-19	18.8846
ORF6	13.8806	4.47785e-19	18.3489
IFIT1	4.09666	4.26863e-17	16.3697
ORF1ab	13.917	4.62862e-17	16.3345
E	12.8094	6.73057e-16	15.1719
ORF7b	13.0535	1.93358e-15	14.7136
IFI44	1.89928	3.59925e-13	12.4438
CXCL11	7.39021	1.83805e-11	10.7356
DDX60	1.58203	4.45774e-11	10.3509
OASL	5.05811	8.08552e-11	10.0923
EPSTI1	2.58044	1.82402e-10	9.73897
IFIT2	3.50977	3.31854e-10	9.47905
RSAD2	4.41438	3.26198e-09	8.48652
HERC6	1.62865	1.04513e-08	7.98083
IFI44L	3.78879	3.15981e-08	7.50034
ISG15	3.28144	5.51049e-08	7.25881
MX2	3.71651	6.80559e-08	7.16713
IFIT3	3.16619	1.10421e-07	6.95695
HERC5	3.0034	1.42796e-07	6.84529
DDX60L	1.33151	1.83844e-07	6.73555
CXCL10	4.28076	2.40619e-07	6.61867
MX1	2.57022	3.89447e-07	6.40955
SAMD9	0.954594	4.28477e-07	6.36807
BST2	1.3299	9.53888e-07	6.0205
FOS	0.608644	1.6469e-06	5.78333
CMPK2	3.54164	3.08593e-06	5.51061
TNFSF13B	2.83276	8.10912e-06	5.09103
ATF3	0.873996	1.58933e-05	4.79879
THBS1	0.766787	1.98115e-05	4.70308
OAS1	1.78106	2.27749e-05	4.64254
SP110	0.940748	3.33242e-05	4.47724
USP18	1.47982	3.81711e-05	4.41827
IFI27	3.149	4.8539e-05	4.31391
PARP9	0.888441	7.66747e-05	4.11535
GADD45B	0.871978	8.78435e-05	4.05629
IFI6	2.60696	9.62889e-05	4.01642
ISG20	0.910015	0.000127216	3.89546
OAS2	1.95304	0.000140558	3.85214
IFI35	1.0638	0.000173576	3.76051
HSH2D	1.29995	0.000206665	3.68473
EIF2AK2	0.69962	0.000230845	3.63668
NPFFR2	3.0368	0.000234114	3.63057
XAF1	2.0548	0.00032795	3.48419
RTP4	0.909935	0.000456854	3.34022
KRT6A	0.398884	0.000732036	3.13547
PLSCR1	0.69014	0.000764839	3.11643
DDX58	1.55108	0.000800925	3.09641
IFIT5	0.730584	0.000952668	3.02106
IFITM3	0.689433	0.00121654	2.91488
KLF6	0.420279	0.00137683	2.86112
AC013394.1	0.928213	0.00139498	2.85543
SAMD9L	0.884349	0.00139895	2.8542
ZBTB10	0.79247	0.00189473	2.72245
FOXJ1	-0.569415	0.00195914	2.70793
IFIH1	0.844115	0.00210226	2.67731
OAS3	1.80916	0.00210884	2.67596
ZBP1	4.95314	0.00211066	2.67558
ABHD17C	0.62814	0.00224249	2.64927
IL6	1.14106	0.00242681	2.61496
SLC25A23	-0.665772	0.00260137	2.5848
TMEM248	-0.399086	0.00286602	2.54272
GMPR	0.974117	0.00292257	2.53423
PLAAT2	0.605777	0.00356068	2.44847
TRIM22	0.434525	0.00408032	2.38931
PNPLA3	-1.02235	0.00428911	2.36763
MBOAT7	-0.450924	0.00429147	2.36739
BLZF1	0.452686	0.00431278	2.36524
SPRR1B	0.387279	0.00431933	2.36458
TMEM140	0.897054	0.0043211	2.36441
EGR2	0.914149	0.00474547	2.32372
CTXN1	-0.756557	0.00474991	2.32331
CCN1	0.451929	0.00477189	2.32131
IGFBP2	0.363353	0.00481832	2.3171
KRT16	0.621224	0.00513044	2.28985
LIX1L	-0.746008	0.00514751	2.2884
IFITM1	1.45031	0.00597022	2.22401
KRT14	0.655845	0.00603053	2.21964
GPR180	0.473582	0.00614299	2.21162
EGR1	0.39328	0.00637847	2.19528
ZFP36	0.411546	0.0065323	2.18493
KHDRBS3	1.25994	0.00668716	2.17476
RABL6	-0.599598	0.00736199	2.133
BSND	1.36094	0.00739696	2.13095
TST	0.474707	0.00751328	2.12417
RNPEP	-0.333708	0.00795116	2.09957
IFITM2	0.362006	0.00833196	2.07925
SERPINE1	0.650646	0.00923885	2.03438
MYO1D	-0.39679	0.00957854	2.0187
ATP5MD	0.310248	0.00989289	2.00468
DUSP1	0.391501	0.00991669	2.00363
NLRC5	0.958153	0.00994314	2.00248
URI1	0.53425	0.0101691	1.99272
TNFSF10	0.319132	0.0101746	1.99248
CAMSAP3	-0.865223	0.0101759	1.99243
JUN	0.497475	0.0102475	1.98938
MT-ND1	0.378298	0.0103313	1.98584
LAP3	0.513325	0.0106939	1.97086
NFE2L3	-0.743968	0.0109879	1.95908
TRIM25	0.445366	0.0112041	1.95062
SPDEF	0.430598	0.0112064	1.95053
FABP5	0.451945	0.0112504	1.94883
APOBEC3A	2.00867	0.0115161	1.9387
EGLN1	-0.486257	0.0116043	1.93538
TMEM259	-0.48276	0.0122903	1.91044
SFPQ	-0.397586	0.0123696	1.90765
EDN1	0.631245	0.0123791	1.90731
FEM1C	0.426494	0.0125048	1.90292
RHOB	0.489612	0.0126825	1.89679
NT5C3A	0.45372	0.012813	1.89235
S100P	0.497138	0.0130141	1.88559
CHMP5	0.273589	0.0130739	1.8836
HELZ2	0.766512	0.0131033	1.88262
CREB5	1.98889	0.0131254	1.88189
GPRC5A	0.335859	0.0131425	1.88132
FOSB	0.780662	0.0132369	1.87822
PLEKHH1	0.592619	0.013456	1.87109
BATF2	1.0009	0.0138276	1.85925
FBXL6	-0.772234	0.0138517	1.8585
SLC12A9	-0.741665	0.0139882	1.85424
DAPL1	1.42271	0.0141253	1.85
AGFG2	-0.9395	0.0141663	1.84874
MAPKAP1	-0.485404	0.0142314	1.84675
STX19	0.691625	0.0142935	1.84486
GLI4	-1.04282	0.0145567	1.83694
SYP	4.34944	0.0147014	1.83264
CD274	0.885767	0.0147094	1.83241
ASAP2	0.716328	0.0147803	1.83032
MT-ND3	0.423305	0.0149981	1.82396
CEACAM1	0.691595	0.0151801	1.81872
TEDC1	-0.811985	0.0157232	1.80346
PARP14	0.437405	0.0159957	1.796
ZC3HAV1	0.420967	0.0160668	1.79407
SLC25A25	0.351127	0.0161772	1.7911
THEMIS2	1.22459	0.0165153	1.78211
AP000894.4	2.42197	0.0165518	1.78115
SHB	-0.910327	0.0165602	1.78094
GALNT1	0.352672	0.0168844	1.77251
REPIN1	-0.487213	0.0169248	1.77148
RNF187	0.498841	0.0169558	1.77068
ATP12A	-0.321332	0.0172235	1.76388
RASSF3	-0.73274	0.0172455	1.76332
RPS24	0.333756	0.017255	1.76309
PGLYRP2	-4.1485	0.017273	1.76263
RPL34	0.327427	0.0177208	1.75152
UBE2L6	0.527224	0.0177574	1.75062
ABALON	-1.05176	0.0179644	1.74559
H4C4	3.85595	0.0179977	1.74478
PEX6	-0.488725	0.018053	1.74345
SP100	0.373887	0.0180573	1.74335
PARM1	-0.544936	0.0182919	1.73774
TRIM21	0.52127	0.0186279	1.72984
AKIP1	0.442318	0.0187319	1.72742
WNT10A	-0.482928	0.019219	1.71627
GPC1	-0.331041	0.0192713	1.71509
VWA1	-0.567382	0.0194032	1.71213
RAB36	-0.308323	0.0197195	1.70511
IFI16	0.353913	0.019801	1.70331
WDR59	-0.580734	0.0199964	1.69905
WDR90	-0.456503	0.0200407	1.69809
ARL5B	0.434229	0.0201086	1.69662
TMEM203	-0.46129	0.0205699	1.68677
CCDC61	-1.22904	0.0207433	1.68312
MAPK1	-0.331913	0.0207523	1.68293
LRRC73	-0.556848	0.0211286	1.67513
MT-ND2	0.32009	0.0213626	1.67035
VPS33B	-1.52028	0.0214352	1.66887
DPYSL2	-0.409217	0.0214362	1.66885
NFKB2	-0.665512	0.0218267	1.66101
SLC5A3	-0.552535	0.0219846	1.65788
GAS5-AS1	0.700747	0.02238	1.65014
C18orf32	0.451209	0.0224962	1.64789
TRANK1	0.694927	0.0227139	1.64371
TRIM8	-0.450017	0.0229392	1.63942
CHDH	-1.02276	0.0229608	1.63901
PLA2G4C	2.14709	0.0234452	1.62995
AUNIP	-1.93424	0.0234635	1.62961
RPS27	0.353187	0.0235276	1.62842
KLF10	0.271774	0.0236967	1.62531
KRT6C	1.22534	0.0240664	1.61859
ZNF598	-0.818709	0.0241825	1.6165
JPT2	0.298437	0.0243674	1.61319
CHST15	-0.336685	0.0251863	1.59884
BASP1	-0.419905	0.0253209	1.59652
SLC49A3	-1.13639	0.0257875	1.58859
EXT1	0.464837	0.0261295	1.58287
KLHL29	1.23707	0.0261769	1.58208
PDZD8	-0.362141	0.0261865	1.58192
SCN2A	4.16138	0.0263026	1.58
RPL31	0.324228	0.0266763	1.57387
PANK2	-0.447885	0.0272472	1.56468
PGLYRP4	-0.625954	0.0273801	1.56257
MYD88	0.360896	0.0273987	1.56227
DBP	-0.589536	0.0274333	1.56172
RPL26	0.283354	0.0278354	1.5554
PPP3CA	-0.294147	0.0283262	1.54781
SNX33	-0.32862	0.0284986	1.54518
ABCA13	-0.409548	0.0285947	1.54372
PINK1	-0.522806	0.0287488	1.54138
PRPF40B	-0.534227	0.0287696	1.54107
RPL9	0.325248	0.0287771	1.54095
DDIAS	-0.853759	0.0291128	1.53592
ORAI3	-0.376007	0.029132	1.53563
HOPX	0.95392	0.0292985	1.53315
SLC26A4	-1.00918	0.0301335	1.52095
AQP3	-0.25576	0.0301726	1.52039
CD55	0.255556	0.0302988	1.51858
ATP13A2	-0.403158	0.0306054	1.5142
RPL39	0.325456	0.0306718	1.51326
KIF1C	-0.339065	0.0310222	1.50833
RBIS	0.385091	0.0318229	1.49726
TMEM132A	-0.52014	0.0319862	1.49504
DHX58	0.54396	0.0320605	1.49403
ZCCHC17	0.380219	0.0322561	1.49139
MRGBP	-0.754826	0.0324446	1.48886
EIF3B	-0.389971	0.0329278	1.48244
BBS4	-0.321244	0.0332545	1.47815
FBH1	-0.359392	0.0333959	1.47631
STAT1	0.912988	0.0334268	1.47591
FOXE1	-0.84145	0.0336385	1.47316
TRAPPC9	-0.380313	0.0338861	1.46998
CATIP	-0.574346	0.0339677	1.46893
LRIG1	-0.319243	0.0340269	1.46818
PPP2R5A	-0.361444	0.0340766	1.46754
BCAN	3.58065	0.0340917	1.46735
SHFL	0.507597	0.0343446	1.46414
SELENOO	0.67826	0.0345961	1.46097
CHD6	0.395001	0.0347065	1.45959
ZDHHC17	0.444314	0.0348585	1.45769
SNX25	-0.643498	0.0348771	1.45746
PML	0.435547	0.0349902	1.45605
GNAI2	-0.392316	0.0350948	1.45476
NUPR2	3.52215	0.0353951	1.45106
CLSTN1	-0.258965	0.0354518	1.45036
KIF14	-1.21925	0.0355443	1.44923
RAB37	0.510465	0.0357407	1.44684
GPR143	0.853561	0.0363703	1.43925
CLDN8	0.542325	0.0363822	1.43911
RGS2	0.993885	0.0365597	1.437
PI4KA	-0.400596	0.0367144	1.43516
MEGF8	-0.487546	0.0367957	1.4342
FN1	0.406743	0.0373937	1.4272
RPS29	0.327732	0.0374611	1.42642
DNAJC27-AS1	1.69642	0.0375025	1.42594
DEFB1	0.645664	0.0375748	1.4251
B2M	0.21696	0.0376343	1.42442
KLF13	0.689034	0.0377846	1.42269
MUC4	0.317532	0.038261	1.41724
ROBO1	-0.379688	0.0384713	1.41486
EVPL	-0.316553	0.0385827	1.41361
FABP3	-3.38055	0.0387557	1.41166
RPS5	0.326456	0.0387822	1.41137
FAM102A	-0.317824	0.0388707	1.41038
PARP12	0.445416	0.0390413	1.40848
TIPARP-AS1	1.21931	0.0398863	1.39918
KLHL32	0.891323	0.0399698	1.39827
EIF4G3	-0.317427	0.040158	1.39623
PPP3CB	-0.380116	0.0405105	1.39243
MT1F	0.782342	0.0405194	1.39234
ZNF829	0.818703	0.0405498	1.39201
INHBB	0.812316	0.0405775	1.39171
TPD52	0.295168	0.0408441	1.38887
CCDC102A	-0.973269	0.0408659	1.38864
FA2H	-0.513467	0.0411082	1.38607
AC010422.3	0.506821	0.0413607	1.38341
MKI67	-1.01233	0.0415925	1.38099
PARP10	0.383966	0.041658	1.3803
RPL30	0.278637	0.0419691	1.37707
MAP6	-0.39581	0.042248	1.37419
PTPRS	-0.405466	0.0422565	1.37411
AC004908.3	-3.79627	0.0422821	1.37384
RPL27	0.255684	0.0424483	1.37214
SNRNP70	-0.435368	0.0426623	1.36996
AHCYL1	-0.28283	0.0434914	1.3616
BLVRB	0.266305	0.0436975	1.35954
TM7SF2	-0.251058	0.043736	1.35916
CUEDC1	-0.586661	0.043875	1.35778
FLRT2	1.12992	0.0441219	1.35535
C4A	2.31684	0.0448176	1.34855
DNM2	-0.32349	0.04482	1.34853
ZMYM3	-0.409569	0.0450152	1.34664
PLK1	-0.603896	0.0455266	1.34174
YBX3	-0.375434	0.0459964	1.33728
SSBP4	-0.388623	0.0460728	1.33656
HLA-DOA	2.52784	0.0461123	1.33618
HEPACAM2	0.571469	0.0466721	1.33094
ATP6V1FNB	2.55956	0.046797	1.32978
HELLS	-0.527029	0.0468085	1.32968
PIP	0.488404	0.0473237	1.32492
CBFA2T2	-0.367537	0.0473541	1.32464
MOB1B	0.484325	0.0475048	1.32326
TGFB1	-0.474532	0.0475877	1.32251
MACC1-AS1	3.90128	0.0476595	1.32185
CNOT11	-0.389976	0.047827	1.32033
KREMEN1	-0.318223	0.0481283	1.3176
LIN52	-0.544614	0.0481491	1.31741
MAGOHB	0.438914	0.0482231	1.31674
RNF213	0.298802	0.0482675	1.31635
VSTM2L	-0.390637	0.0483216	1.31586
RPL10A	0.260977	0.0486954	1.31251
CACNG4	1.28365	0.0487294	1.31221
LY6E	0.29937	0.0490171	1.30965
MT-ND4L	0.275859	0.0490767	1.30912
GEM	1.01153	0.0492149	1.3079
NID1	0.828466	0.0492961	1.30719
HINT1	0.216396	0.0493706	1.30653
SH3YL1	0.292932	0.049711	1.30355
RPS27A	0.216102	0.0499403	1.30155
NPAS2	0.567835	0.0499771	1.30123
AC015922.3	1.02047	0.0502116	1.2992
GABRB2	1.17368	0.0502711	1.29868
SNX7	-0.279701	0.050397	1.2976
TMEM255A	-2.93091	0.0505381	1.29638
ZBTB7A	-0.52174	0.0505927	1.29591
PPWD1	0.383156	0.0506198	1.29568
TM4SF1-AS1	1.43071	0.05071	1.29491
XIST	0.384135	0.050717	1.29485
COPRS	-0.332035	0.0507693	1.2944
USP22	-0.277972	0.0508027	1.29411
SRSF9	-0.327992	0.0508858	1.2934
DSG3	0.286618	0.0509229	1.29309
NINJ2-AS1	-0.684672	0.0512341	1.29044
MT-CO2	0.240736	0.0512828	1.29003
RRAD	-0.300311	0.0515034	1.28816
EPB41L2	-0.872951	0.0518234	1.28547
IRF7	1.24901	0.0521951	1.28237
ZNF432	0.450848	0.0524137	1.28056
AL590652.1	2.85511	0.0525167	1.2797
FBXL19	-3.80669	0.0527524	1.27776
STX6	-0.429127	0.0529499	1.27614
C1GALT1	0.300244	0.0535504	1.27124
ETV7	0.619802	0.0539231	1.26823
CCDC39-AS1	3.97712	0.0541675	1.26626
DUSP8	1.80538	0.0542523	1.26558
EFNB2	0.602653	0.0544356	1.26412
AC004233.2	-1.22778	0.0545897	1.26289
MIR222HG	0.716689	0.0546366	1.26252
VMO1	0.20947	0.0546939	1.26206
DTX3L	0.398296	0.0551634	1.25835
AC127070.2	-0.483899	0.055233	1.2578
TMEM106B	0.223389	0.0553015	1.25726
MICALL2	-0.374683	0.0555314	1.25546
KLHDC7B-DT	1.22693	0.0556527	1.25451
NORAD	-0.269783	0.0557726	1.25358
LARGE2	-0.450161	0.0558784	1.25276
PXDC1	-0.463613	0.0558815	1.25273
IFNB1	3.96627	0.0560164	1.25168
SLC12A2	-0.309005	0.056156	1.2506
SREBF1	-0.223641	0.0562118	1.25017
TLCD3A	-0.481987	0.0564446	1.24838
FXR2	-0.68562	0.0567457	1.24607
KRT80	0.312411	0.0572447	1.24226
ENDOD1	0.359016	0.0574241	1.24091
ACSM3	-1.25907	0.0574608	1.24063
PARP2	0.401912	0.0575135	1.24023
ATP6V1F	0.234606	0.0575868	1.23968
MYL6	0.253348	0.0575897	1.23966
COX7A2	0.223609	0.0578425	1.23775
GHR	-0.731384	0.0578827	1.23745
FAM72A	-3.70326	0.0579224	1.23715
PRSS21	-0.591591	0.0579658	1.23683
RPS14	0.21956	0.0583073	1.23428
RNF39	0.481538	0.0585669	1.23235
RASD1	0.838931	0.0587043	1.23133
ZNF329	-0.506953	0.0587727	1.23082
AC105219.3	-1.27241	0.0588293	1.23041
THBD	0.509362	0.0590579	1.22872
TXNDC17	0.252745	0.0591303	1.22819
AL031777.2	1.21931	0.0592326	1.22744
SERPINB4	-0.343449	0.0592411	1.22738
AP003721.4	-1.18821	0.0593627	1.22649
ZFP57	3.83196	0.059476	1.22566
PTOV1	-0.310618	0.0598475	1.22295
ISYNA1	-0.257645	0.0600626	1.2214
GORAB	0.514266	0.0600825	1.22125
LAMP3	1.25477	0.0601916	1.22046
NR4A1	1.5293	0.0603026	1.21966
HCG17	-3.66566	0.0604783	1.2184
RNF139	-0.332133	0.0604903	1.21831
SYT17	-0.468055	0.0606247	1.21735
TAGAP	1.63726	0.0606334	1.21729
PTGES2	-0.431581	0.060756	1.21641
PCDHGB2	-2.15661	0.060816	1.21598
HES6	-0.377554	0.0609215	1.21523
RPS15A	0.249288	0.0609224	1.21522
UBE2R2	-0.32838	0.0611164	1.21384
AC093591.2	3.77715	0.061126	1.21377
PPTC7	-0.27941	0.0614902	1.21119
CCDC90B	0.274955	0.0614914	1.21119
TMEM189	-0.383004	0.0617406	1.20943
P2RY6	-0.865853	0.0618972	1.20833
AGFG1	0.391696	0.061907	1.20826
GNB4	0.400637	0.0619243	1.20814
KPNA6	-0.226158	0.0620962	1.20693
IER2	0.383663	0.0621934	1.20626
NRARP	1.50517	0.0627606	1.20231
CDK3	-0.832897	0.0627991	1.20205
FMC1	0.546908	0.0629094	1.20128
MAPK14	-0.339121	0.0631146	1.19987
TM4SF1	0.280633	0.0632422	1.19899
FADS2	-0.348193	0.0636591	1.19614
PPM1K	0.441008	0.0640233	1.19366
BMP7	-0.786275	0.0643759	1.19128
DNAJC5	-0.332954	0.0643997	1.19112
PAPSS2	-0.431757	0.0644124	1.19103
PLEKHG6	-0.492073	0.0644382	1.19086
SLC25A18	-1.85459	0.0644443	1.19082
PRKD1	-1.37165	0.0644491	1.19078
MT1X	0.284651	0.0647548	1.18873
SLC35E3	-0.348446	0.0651316	1.18621
VIPR1	0.492848	0.0653116	1.18501
RPL35	0.250666	0.0653191	1.18496
CEP89	-0.310497	0.0653332	1.18487
OST4	0.24696	0.0657915	1.18183
SLC16A13	-0.50025	0.06584	1.18151
C11orf68	-0.602914	0.0661365	1.17956
PI3	-0.243271	0.0663135	1.1784
RHBDF1	-0.371045	0.066319	1.17836
COX7C	0.240883	0.0663257	1.17832
MLIP	1.38063	0.0664401	1.17757
ADCY2	0.770339	0.0665201	1.17705
AC025164.1	3.24465	0.0667263	1.1757
UQCR11	0.26734	0.0669465	1.17427
RALGAPA2	-0.265759	0.067061	1.17353
MYL12A	0.199697	0.0671345	1.17305
LINC02363	-0.671729	0.0674745	1.17086
NECTIN4-AS1	-2.30977	0.0675837	1.17016
AC254633.1	-1.59139	0.0676875	1.16949
CDKL1	-0.505952	0.067709	1.16935
OTUD1	-0.551932	0.0677733	1.16894
PPP1R13L	-0.319467	0.0678105	1.1687
MT-ATP6	0.228628	0.068008	1.16744
SLC11A2	-0.375709	0.0680352	1.16727
CLK1	0.29546	0.0680426	1.16722
LINC00954	1.62561	0.0684374	1.16471
AL691432.2	-0.536685	0.0684569	1.16458
KDM1A	-0.317287	0.0684799	1.16444
PKDREJ	3.91965	0.0686337	1.16346
AC092295.2	-3.0848	0.0686711	1.16323
TXN	0.205031	0.0686803	1.16317
AC115618.1	2.10523	0.0688299	1.16222
TMCC3	0.41443	0.068869	1.16198
VPS29	0.211678	0.0689208	1.16165
LRRC46	-0.214023	0.0689488	1.16147
GPI	-0.232589	0.068969	1.16135
AC010531.6	-3.58968	0.0691373	1.16029
MYOF	-0.255988	0.0693103	1.1592
FZD7	-2.69955	0.069592	1.15744
FADS1	-0.395113	0.0699835	1.155
ADNP	0.285621	0.0700787	1.15441
C1orf54	1.1409	0.0702417	1.1534
NAGLU	-0.396075	0.0702754	1.1532
APC2	-2.04712	0.0706341	1.15099
BYSL	-0.422466	0.0711086	1.14808
HIPK2	0.279793	0.0711343	1.14792
AL033384.1	0.962963	0.0711989	1.14753
ACHE	1.33845	0.0712432	1.14726
IRF9	0.829237	0.0714433	1.14604
C17orf97	-0.616278	0.0715628	1.14531
STAMBPL1	-0.90766	0.0722948	1.14089
CTBP2	-0.269568	0.0723151	1.14077
CASC15	0.935878	0.0725056	1.13963
SLC16A14	0.398944	0.0727191	1.13835
LARP6	-0.461402	0.0727821	1.13798
MLEC	-0.306808	0.0732141	1.13541
UNC5CL	-3.0787	0.0732288	1.13532
GNB2	-0.234389	0.0735607	1.13335
LINC01301	2.37152	0.0736046	1.1331
AC136475.3	-3.55438	0.0736746	1.13268
SLC38A5	0.398164	0.0738314	1.13176
KMT2A	0.318575	0.0738673	1.13155
TCAF1	-0.369819	0.0741358	1.12997
AP3D1	-0.309795	0.0742662	1.12921
MEA1	0.283241	0.0744018	1.12842
MT1E	0.288911	0.074466	1.12804
WWC1	0.508028	0.0748925	1.12556
SNX21	-0.568805	0.0752908	1.12326
CHMP1B	0.217251	0.0754194	1.12252
PLAUR	0.422496	0.0756134	1.1214
ANGPT2	1.6418	0.0757371	1.12069
FAM111B	0.958267	0.0760334	1.119
SLC66A2	-0.363833	0.0762016	1.11804
ARMT1	0.317255	0.0762821	1.11758
NR1D2	-0.28266	0.0762982	1.11749
FAM181A	-1.59923	0.0765472	1.11607
METTL4	0.389952	0.0765602	1.116
ZNF518A	0.333673	0.0767089	1.11515
MUC21	0.567085	0.0767293	1.11504
UBE2F	0.316805	0.0770053	1.11348
TTC9	-0.431556	0.0770129	1.11344
MLKL	0.7756	0.0770261	1.11336
CARS2	-0.382425	0.0770713	1.11311
EFR3A	0.272057	0.0770906	1.113
GOLIM4	-0.306662	0.0771765	1.11252
ATP5MPL	0.218996	0.0772199	1.11227
NUP188	-0.258701	0.0773495	1.11154
ZNF720	0.372709	0.0774289	1.1111
BSPRY	-0.404951	0.0774565	1.11094
S100A2	0.27957	0.0774961	1.11072
NELFB	-0.491641	0.0775185	1.11059
CA11	-0.788231	0.0777014	1.10957
WRNIP1	-0.445573	0.077879	1.10858
CDK9	-0.320649	0.0779986	1.10791
JMJD8	-0.464702	0.078064	1.10755
NEDD9	0.310419	0.0780705	1.10751
WWTR1-AS1	1.91853	0.078227	1.10664
CLDN1	-0.320284	0.0782623	1.10645
PNRC1	-0.330788	0.0788197	1.10337
NOTCH2NLA	2.6597	0.078917	1.10283
SF3B6	0.226565	0.078958	1.1026
AC004076.2	2.28774	0.0793898	1.10024
BBS5	-0.70784	0.0794601	1.09985
ZNF691	0.601196	0.0796771	1.09867
KLHL31	0.603999	0.0797636	1.0982
SAMD4B	-0.42358	0.0798831	1.09755
RPS17	0.349944	0.0799567	1.09714
PIK3C2A	0.345909	0.0799896	1.09697
LMBR1	-0.255635	0.0800922	1.09641
LNPEP	0.336206	0.0801375	1.09616
STAT2	0.306252	0.08019	1.09588
AC103718.1	2.14188	0.0804642	1.0944
ITPRIP-AS1	3.66252	0.0804903	1.09426
HNRNPAB	-0.346895	0.0806989	1.09313
ASB3	-0.863517	0.0809472	1.0918
UBC	0.175619	0.0813172	1.08982
FBXO2	-0.325691	0.0813406	1.08969
OTUD6B	0.366655	0.0814601	1.08906
GALNT12	0.507036	0.0814791	1.08895
GBP5	0.81083	0.081482	1.08894
INSR	-0.20238	0.0815365	1.08865
COMMD3	0.274632	0.0815637	1.0885
CRK	-0.302765	0.0817537	1.08749
NFYB	0.308207	0.0818137	1.08717
CDC14B	0.341773	0.081993	1.08622
COX5B	0.221782	0.0820303	1.08603
GNA12	0.611086	0.0820647	1.08584
RPL21	0.249298	0.0823538	1.08432
ZSCAN9	0.475476	0.0827238	1.08237
FOXO1	0.403374	0.0828311	1.08181
HNRNPDL	0.187709	0.0830313	1.08076
RAB30	0.573004	0.0831429	1.08018
CD68	0.354221	0.0831918	1.07992
HIVEP2	0.432313	0.0833953	1.07886
BCL3	-0.462867	0.0834342	1.07866
TRIM5	0.3014	0.0835324	1.07815
DNAJC15	0.22508	0.0835333	1.07814
HNRNPM	-0.231413	0.0836611	1.07748
LSS	-0.314682	0.0837663	1.07693
RPL10	0.212208	0.0838565	1.07646
CLSPN	2.05043	0.0838704	1.07639
LOXL4	-0.354225	0.0840519	1.07545
ZNF485	1.00751	0.0840964	1.07522
C6orf58	2.24294	0.0841802	1.07479
CD300LF	1.26797	0.0842329	1.07452
MEIOC	-2.96089	0.0842508	1.07443
RNASE4	-2.96089	0.0842508	1.07443
SBSPON	-2.64449	0.0843379	1.07398
CAPZA2	0.188543	0.084506	1.07311
ABHD13	0.262529	0.0846434	1.07241
MIR181A1HG	-0.941612	0.085022	1.07047
WHAMM	-0.430579	0.0853416	1.06884
KRT17	0.284365	0.0857423	1.0668
RNF227	-0.416795	0.0860356	1.06532
AC092718.3	0.703542	0.086133	1.06483
TMEM161B	0.439381	0.0861695	1.06465
ARIH2OS	0.792732	0.0863696	1.06364
ATXN7L2	1.01902	0.0864733	1.06312
GCNT3	0.30426	0.0867016	1.06197
PSMB8-AS1	0.699145	0.0867957	1.0615
AC234582.1	-0.529216	0.0869404	1.06078
ABO	0.349483	0.0872103	1.05943
RPS13	0.22192	0.0873832	1.05857
GBA2	-0.313576	0.0876617	1.05719
TMEM127	-0.279469	0.0880712	1.05517
AC010997.4	-2.98753	0.0881403	1.05483
RBM47	-0.231055	0.0882427	1.05432
C1orf158	-0.299384	0.0883685	1.0537
TAFA2	0.906358	0.0887636	1.05177
SH3GL1	-0.346951	0.0888206	1.05149
AC098869.2	2.58221	0.0888968	1.05111
SAP130	-0.407197	0.0890142	1.05054
SP140	3.19488	0.0892267	1.0495
HMGB1	0.204669	0.0894152	1.04859
RAB27B	0.273892	0.08952	1.04808
TMEM8B	-0.40047	0.0897619	1.04691
ATXN7L3	-0.47031	0.0898119	1.04667
RPL7	0.225721	0.090259	1.04451
INPP5E	-0.379994	0.0905854	1.04294
NDUFS5	0.213931	0.0907555	1.04213
RTL10	-0.30019	0.090924	1.04132
RPS18	0.228303	0.0913151	1.03946
CIPC	-0.251419	0.0913152	1.03946
CSRNP1	0.277827	0.0914452	1.03884
STEAP4	0.207029	0.0915076	1.03854
LIPE	-0.71101	0.0919054	1.03666
OGDH	-0.226264	0.0919101	1.03664
TAPT1	-0.360698	0.091931	1.03654
STK11	-0.537072	0.0919777	1.03632
NAV3	-3.40776	0.0921207	1.03564
MTMR8	1.73161	0.0921519	1.0355
CPNE2	-0.338859	0.0923975	1.03434
BRD3OS	-0.233391	0.0924928	1.03389
SELENOP	0.323582	0.0925158	1.03378
TRIM38	0.290875	0.0925616	1.03357
ACSS1	-0.356301	0.092697	1.03293
TUBAL3	-1.50884	0.0927156	1.03285
BISPR	0.657349	0.0928225	1.03235
EVA1B	-0.703757	0.0928481	1.03223
LAPTM4B	-0.238376	0.0933555	1.02986
KRT13	0.528855	0.0936212	1.02863
SYNJ2	-0.435753	0.093907	1.0273
BORCS8-MEF2B	-3.572	0.0942634	1.02566
DHCR24-DT	-2.46216	0.0942967	1.0255
AP000759.1	-3.4178	0.0943007	1.02549
SLC38A7	0.354741	0.0943381	1.02531
NCOA4	-0.233509	0.0944611	1.02475
KDM5C	-0.243081	0.0945313	1.02442
ZDHHC11B	-0.653556	0.0945946	1.02413
GJC1	-1.13651	0.094725	1.02354
AL162586.1	2.3121	0.0947474	1.02343
CRYAB	1.1876	0.0948924	1.02277
PCDHGC5	3.5598	0.0950545	1.02203
AL354754.1	0.508383	0.0951168	1.02174
TAF6L	-0.454915	0.0952065	1.02133
PFDN5	0.240577	0.09542	1.02036
GIGYF1	-0.476843	0.095832	1.01849
FYCO1	0.405381	0.0958923	1.01822
ELAPOR1	-0.275279	0.0962023	1.01681
SLC26A9	1.48841	0.0964095	1.01588
FP671120.7	0.868759	0.0964141	1.01586
FBXO16	-0.430616	0.0965319	1.01533
PIP5K1C	-0.412986	0.0967759	1.01423
CLK2	-0.593466	0.0971362	1.01262
SAP18	0.205256	0.0971909	1.01237
RNF34	0.305921	0.0973325	1.01174
RPL37A	0.235094	0.09754	1.01082
TRAM1L1	1.05389	0.097626	1.01043
LIMCH1	-0.315379	0.0977814	1.00974
LSR	-0.381766	0.0978004	1.00966
PACS1	-0.304495	0.0980024	1.00876
GLTP	-0.207049	0.0980872	1.00839
BEND6	3.01082	0.0982983	1.00745
RCC1L	-0.33477	0.0983198	1.00736
EPB41L4B	0.315314	0.0987314	1.00554
TOB1	0.313768	0.0988117	1.00519
HYDIN	-0.231244	0.0988826	1.00488
XYLB	1.44122	0.0989449	1.00461
RNF145	-0.318392	0.0991326	1.00378
CSGALNACT1	0.784077	0.099261	1.00322
BATF3	2.18072	0.0995107	1.00213
NCKAP5L	-0.396938	0.0997336	1.00116
TTC33	0.333025	0.0998245	1.00076
TERF2	-0.481852	0.0999892	1.00005
RRAGB	0.404256	0.100097	0.999581
RAB9B	-1.53026	0.100735	0.99682
IFFO2	-0.631662	0.100742	0.996789
EPHB4	-0.412351	0.100816	0.996469
LYPD5	-0.791215	0.100962	0.995842
ADAMTSL1	-1.8949	0.100987	0.995736
DNAJC6	-0.813155	0.101187	0.994873
CYSLTR1	-1.13552	0.101403	0.993949
ZNF579	-1.80976	0.101741	0.992505
KRTCAP2	0.444641	0.10227	0.990252
IRF8	-3.37805	0.102457	0.989459
RAB44	-3.37805	0.102457	0.989459
H3C11	-3.37805	0.102457	0.989459
FASN	-0.27847	0.102761	0.988174
SLC15A3	1.175	0.102865	0.987732
UNC5B-AS1	0.511489	0.102873	0.987701
RND3	0.21598	0.102874	0.987694
MAP3K5	-0.288586	0.103132	0.986606
BMPR2	0.26574	0.103173	0.986435
NR4A3	1.18949	0.103378	0.985574
AC090673.1	3.67437	0.103581	0.984721
C1orf174	-0.279678	0.103816	0.983735
AMH	-3.36834	0.103894	0.983409
LPP-AS2	0.685729	0.104095	0.982568
LACTB2-AS1	1.83217	0.104296	0.981731
ORC4	0.210439	0.104432	0.981164
AL390198.1	1.27779	0.104436	0.981151
PPM1B	-0.305558	0.104495	0.980904
CACHD1	-0.379856	0.104745	0.979865
YWHAH	-0.265361	0.104856	0.979406
COMMD6	0.315257	0.104922	0.979134
DAG1	-0.205705	0.104939	0.979062
SEM1	0.212159	0.10502	0.978729
DIP2C	-0.570762	0.105109	0.978362
LRP12	-0.414565	0.105188	0.978034
PYGB	0.210764	0.105365	0.977303
CASP1	0.314934	0.105408	0.977127
HNF4A	2.94962	0.105624	0.976236
PPIP5K1	0.376816	0.10563	0.976211
AC025176.1	3.47187	0.105656	0.976104
LINC01990	3.47187	0.105656	0.976104
LMBRD2	0.382132	0.105999	0.9747
UPK3B	-0.520606	0.106283	0.973536
SNF8	-0.325822	0.106437	0.972909
RPS6KA1	-0.288851	0.106521	0.972565
PHOSPHO2	0.478242	0.106627	0.972131
GSPT1	-0.221158	0.106637	0.972092
LINC02057	0.458369	0.106701	0.971831
TXNDC11	-0.295281	0.106752	0.971624
TNKS2	-0.217868	0.106963	0.970766
CTDNEP1	-0.407878	0.106967	0.970751
AC016576.1	2.51984	0.107187	0.969859
DDHD1	-0.399434	0.107371	0.969112
EOGT	-0.235889	0.107605	0.968167
VIPR2	1.85687	0.107659	0.96795
PTPRQ	-1.42865	0.107662	0.967938
LRRC10B	0.334008	0.107834	0.967246
FOXO3	-0.248516	0.107945	0.966797
ENAH	-0.218186	0.108358	0.965137
ZNF596	0.511144	0.108433	0.964838
PHF5A	0.365596	0.108769	0.963494
DEPTOR	0.329186	0.108776	0.963466
ASIC1	-0.615316	0.108809	0.963335
ETV4	-1.4238	0.10886	0.96313
UBE2O	-0.442972	0.108872	0.963083
N4BP2L2	0.207175	0.108999	0.962579
EHMT2	-0.289709	0.10902	0.962496
POSTN	0.330312	0.109029	0.962459
UTP14C	0.364939	0.10908	0.962257
MUC5AC	0.36033	0.109187	0.961829
KLF9	0.498104	0.109202	0.961768
CDCA8	-0.656113	0.109345	0.961201
NUDT16	0.318715	0.109425	0.960883
AC090517.4	0.945848	0.109534	0.960451
AL021026.1	0.75983	0.109739	0.95964
PET100	0.369799	0.109826	0.959293
C18orf54	0.941901	0.109974	0.95871
ECHDC1	0.191431	0.110165	0.957956
ACSS2	-0.247867	0.110421	0.956947
DUSP10	0.339425	0.110455	0.956815
GBP1	0.391532	0.110773	0.955564
ASTN2	-0.437577	0.110791	0.955497
MIATNB	0.766557	0.110878	0.955155
RUNDC1	-0.272068	0.111047	0.954493
POLE4	0.298259	0.111057	0.954453
BRAT1	-0.256827	0.111091	0.954321
MT-ATP8	0.223009	0.11115	0.954091
AL353693.1	-2.8621	0.111308	0.953475
LINC02542	2.49381	0.11146	0.952882
ZNF503	-0.715475	0.11152	0.952647
AC009163.1	-2.82559	0.111543	0.95256
AEN	0.321363	0.111602	0.952329
CIT	-0.601595	0.111698	0.951953
MACROD1	-0.554588	0.112086	0.950447
IRAG1-AS1	-0.693515	0.112238	0.949861
TEF	-0.414945	0.112423	0.949145
FUZ	-0.245622	0.112468	0.948971
LINC01623	3.5797	0.112752	0.947875
AC124312.2	-2.84032	0.11284	0.947537
CFP	1.56299	0.113029	0.94681
AP2B1	-0.197796	0.113085	0.946596
SMIM30	0.23717	0.11321	0.946115
RBM20	-0.819204	0.113341	0.945614
TTC5	0.249761	0.113373	0.94549
AK5	1.92019	0.113446	0.945212
LINC02635	1.12298	0.113474	0.945104
ZNF236-DT	-1.49237	0.113558	0.944782
CELSR3	1.59061	0.113626	0.944521
DNAH14	0.530026	0.113643	0.944459
BNIP3L	-0.190452	0.113769	0.943974
SMN1	-0.481186	0.113787	0.943909
RBM3	0.203136	0.113966	0.943226
TUSC1	-0.367784	0.11409	0.942752
CALHM5	3.57657	0.114195	0.942353
UBE2Z	-0.354516	0.114236	0.942197
AC007114.1	0.72765	0.114264	0.942091
DEAF1	-0.40818	0.114661	0.940585
TMEM270	-0.898879	0.11484	0.939905
TTPAL	-0.273979	0.114928	0.939573
CXCL9	3.56294	0.114959	0.939457
ASB8	-0.23436	0.115243	0.938387
RSPH3	-0.210152	0.115335	0.938038
IPO7	-0.211182	0.115336	0.938036
MGAT3	-0.570709	0.115503	0.937409
SULF1	-0.755022	0.115862	0.93606
ADCY4	3.02194	0.115969	0.935657
PPP4R2	0.235518	0.116082	0.935235
WFDC2	0.229238	0.116198	0.934802
CACNB1	-1.08178	0.116461	0.933819
AC008074.2	2.29934	0.116793	0.932583
ZNF91	0.276986	0.116806	0.932535
BTN2A2	0.378856	0.11681	0.93252
INHBA	0.976577	0.116814	0.932503
DOC2B	-0.788647	0.116817	0.932494
ELN	0.559265	0.116886	0.932239
ULK1	0.52571	0.116921	0.932108
CRTC3-AS1	1.75368	0.11702	0.931739
CYP2W1	-1.6763	0.117252	0.930879
TRIOBP	-0.260704	0.117287	0.930751
ZNF224	-0.454882	0.117414	0.930281
BARD1	0.36398	0.117449	0.930152
GNL3L	-0.260351	0.117888	0.928531
SLPI	0.213511	0.118037	0.927983
BRD7	0.279198	0.118078	0.927833
PRKAG2	0.286632	0.118124	0.927661
HAL	-3.44839	0.118187	0.927432
IFNL1	3.5893	0.118501	0.926277
SPIDR	-0.221867	0.118641	0.925764
EGFR	-0.206836	0.118957	0.924609
SH2D4B	2.43107	0.119195	0.92374
STX17-AS1	1.20636	0.119256	0.923519
LCA5	-0.229205	0.119348	0.923183
NMI	0.290822	0.11941	0.92296
BACH1-IT2	3.39535	0.119638	0.922131
AC092171.2	-0.846754	0.119703	0.921895
OCA2	0.363783	0.11987	0.921288
DYNLT3	0.229089	0.120034	0.920695
SLC4A2	-0.266985	0.120041	0.920669
CAMK2N1	1.17641	0.120047	0.920648
SH2B3	-0.438489	0.12012	0.920384
TWIST2	-2.40589	0.120271	0.919838
PRR32	-0.717189	0.120484	0.919072
MFSD4B	0.394748	0.120541	0.918866
EMC6	0.422715	0.120624	0.918568
CACNA1D	-0.90938	0.120784	0.917991
IP6K3	0.613667	0.120847	0.917765
TMPRSS5	-1.83555	0.120934	0.91745
ZNF335	-0.368	0.12095	0.917395
AC066613.1	3.41032	0.120982	0.917281
PNPT1	0.308247	0.120982	0.917279
MRPL13	0.195631	0.121028	0.917113
FAU	0.194782	0.12134	0.915998
MORN1	-0.290774	0.121702	0.914701
MUC5B	0.26332	0.12177	0.914461
PROM1	-0.218915	0.121869	0.914108
MED12	-0.307238	0.122005	0.913624
PSPC1	0.270731	0.122009	0.913609
HAT1	0.190134	0.122017	0.913578
C9orf72	0.258548	0.12239	0.912254
AL161756.3	1.38121	0.122594	0.91153
TRAM1	0.166253	0.122628	0.911412
NCOA2	0.314012	0.122779	0.910876
PIK3C2B	-0.413924	0.123	0.910096
CNTN3	1.00859	0.123054	0.909906
DNAJB4	0.329387	0.123233	0.909273
F8A1	0.793021	0.123339	0.908899
SLCO3A1	-0.504587	0.123566	0.908102
C2orf68	-0.244725	0.123621	0.907908
TACR1	-0.486444	0.123683	0.90769
SPRR2D	0.433414	0.123808	0.90725
CREBL2	-0.240485	0.123828	0.907183
SCEL	0.313978	0.12393	0.906824
TMEM176B	2.99449	0.123998	0.906585
F8	0.576862	0.124063	0.906359
EPM2A	-0.740945	0.12435	0.905355
LGALS2	3.00021	0.124455	0.904988
MOGS	-0.363018	0.124487	0.904876
PTCSC2	-2.41051	0.124508	0.904803
CYP4A11	1.85699	0.124534	0.904713
DDIT4L	-0.607263	0.124534	0.904713
HDDC2	0.247749	0.124587	0.904527
ATP6V1A	-0.19494	0.124863	0.903568
AGAP1	0.440029	0.124869	0.903544
EPC1	0.337359	0.124915	0.903385
SNX12	0.322304	0.125088	0.902785
SLC16A9	-0.282329	0.125246	0.902236
KLHL36	-0.262863	0.125256	0.9022
SERPINB2	0.226731	0.125259	0.902189
MMS22L	-0.509689	0.125285	0.902101
PCDHA13	-1.6351	0.125304	0.902035
VGLL4	-0.214588	0.125401	0.901699
INSIG1	-0.301822	0.125549	0.901186
POM121C	-0.331763	0.125561	0.901144
AOX1	-1.14886	0.125599	0.901014
AL121672.2	-2.75951	0.125645	0.900854
TMEM102	-0.342389	0.125781	0.900386
LRFN3	-0.581942	0.125781	0.900385
ZNF257	1.83351	0.125828	0.900223
STK26	0.262423	0.125835	0.9002
FKBP3	0.246645	0.12592	0.899906
HERPUD2	-0.25644	0.125942	0.89983
CCNL1	0.226059	0.125962	0.89976
MATR3	0.53007	0.12602	0.899562
LINC02067	1.03369	0.126213	0.898897
AC104078.1	1.60537	0.126216	0.898886
FAM229B	0.195512	0.126316	0.898542
ZDHHC23	-0.598049	0.126343	0.89845
WAPL	-0.234438	0.126511	0.897873
OSBP2	0.641545	0.126519	0.897845
LIPT2	0.474127	0.126541	0.897767
CUL4A	-0.21477	0.126567	0.89768
RBM11	1.22182	0.12661	0.897531
CEP131	-0.391828	0.126631	0.89746
CYTH4	3.37981	0.126646	0.897408
SFTA3	0.312914	0.126831	0.896774
ARHGEF16	-0.345809	0.126891	0.896569
ARMH4	0.584542	0.127125	0.895769
B4GALT4	0.247907	0.127319	0.895106
LGMN	0.224059	0.127324	0.89509
CHST14	-0.609362	0.127616	0.894097
LRRC75B	-0.886553	0.127628	0.894055
LYST	0.360098	0.127968	0.892898
SAMD15	-0.300306	0.1281	0.89245
ZNF497	-1.56713	0.128623	0.890682
RORC	0.420705	0.128945	0.889597
STAG1	0.309301	0.129075	0.889159
SMYD5	0.373771	0.129594	0.887416
ZNF254	0.253898	0.129622	0.887322
ZNF726	1.18257	0.129657	0.887204
BTC	0.30327	0.129783	0.886782
EMP1	0.383532	0.129975	0.886141
CYB5R3	-0.188224	0.129999	0.88606
KHDRBS1	-0.240833	0.130065	0.885841
PNRC2	0.196897	0.130277	0.885132
MMP15	-0.5775	0.130381	0.884786
CSK	-0.383729	0.130437	0.884598
KATNA1	0.275921	0.130454	0.884543
PAQR3	-0.423643	0.130579	0.884125
ASPRV1	2.9823	0.130617	0.884001
CEL	-0.559956	0.130667	0.883834
LINC00893	0.891872	0.130735	0.883608
AC073316.2	-3.22256	0.130789	0.88343
INSC	2.3736	0.130795	0.883408
DISP1	-0.761155	0.13088	0.883127
CSNK2A2	0.247016	0.130998	0.882737
NBL1	-0.382152	0.131012	0.882689
MTSS1	0.268942	0.131203	0.882056
TOR1B	0.335158	0.131223	0.881989
PBX2	-0.744973	0.131289	0.881772
PRSS3	-0.882927	0.131389	0.881441
CKAP5	-0.234574	0.131526	0.880987
PPM1H	-0.228963	0.131578	0.880817
AC004542.2	0.575416	0.131682	0.880474
C1orf50	1.00629	0.131998	0.879434
RPS2	-0.198196	0.132006	0.879406
C6orf120	0.286291	0.132216	0.878717
E2F8	-0.505532	0.132236	0.878649
PDK3	-0.346246	0.132291	0.878469
GBF1	-0.231997	0.132554	0.877608
AL133551.1	-3.18861	0.13303	0.876051
CFAP97	0.249254	0.13314	0.875691
EI24	-0.199716	0.133437	0.874724
BNC1	-0.395816	0.133535	0.874403
RPS12	0.192466	0.133609	0.874163
RAB21	-0.28949	0.133763	0.873664
PERM1	-2.43315	0.133951	0.873054
ZSWIM5	-2.73635	0.133959	0.873027
AC009171.2	-2.73635	0.133959	0.873027
LLGL2	-0.257918	0.133961	0.873021
SNCA	0.539288	0.134005	0.87288
AL731571.1	0.945178	0.134402	0.871595
RPS23	0.164933	0.13455	0.871117
THAP11	-0.32248	0.134698	0.87064
PMF1	0.354546	0.134768	0.870413
TMEM97	-0.368935	0.134933	0.869881
KALRN	0.422432	0.134973	0.869753
HPGDS	-2.26267	0.135028	0.869577
RPL36	0.197308	0.135086	0.869388
CREBZF	0.308316	0.135198	0.869029
DENND1C	-0.595494	0.135234	0.868914
CYP24A1	-0.430388	0.135246	0.868877
GSKIP	0.187773	0.135326	0.86862
ZSWIM3	-0.629153	0.135333	0.868597
CASP4	0.198966	0.135474	0.868144
CTNNB1	-0.179442	0.135699	0.867422
RPL37	0.197252	0.135869	0.86688
CNIH1	0.169958	0.136019	0.866402
FGF1	-0.73203	0.136409	0.865156
HDAC5	0.303123	0.136409	0.865156
CMYA5	0.613289	0.136411	0.86515
GKAP1	-0.640382	0.136475	0.864946
GTF3C6	0.221259	0.136526	0.864784
PRIM2	-0.426639	0.136592	0.864575
RUSF1	0.357937	0.136625	0.864468
SNRPD2	0.216245	0.136761	0.864039
HLA-F	0.373176	0.136788	0.863952
PSPN	-0.743236	0.136834	0.863805
VKORC1	0.412302	0.137012	0.863241
C1QTNF3	-1.97378	0.137163	0.862762
ZBTB34	0.868997	0.137205	0.862629
KRT40	0.902568	0.137219	0.862587
ZFAS1	0.230107	0.13726	0.862455
AC104695.2	2.92867	0.137308	0.862304
AGT	-1.00053	0.137678	0.861137
HLA-B	0.25125	0.13768	0.86113
THSD7A	1.81741	0.137698	0.861073
BPNT2	-0.235108	0.137845	0.860609
RPS25	0.24877	0.138034	0.860015
CPNE3	-0.246276	0.138059	0.859936
A1BG-AS1	1.75678	0.13833	0.859085
ATP6V1G3	1.85605	0.138444	0.858726
COL23A1	-3.32418	0.138756	0.857748
EIF4G1	-0.175252	0.138825	0.857531
MEX3A	-1.05495	0.138855	0.857438
NSG1	0.687718	0.138949	0.857146
AC104126.1	0.403936	0.138975	0.857063
HMGN1	0.175899	0.1395	0.855427
GRB2	-0.179059	0.139534	0.85532
NBPF14	0.476854	0.139591	0.855142
NDUFA4	0.230687	0.139659	0.854931
DUOXA2	1.22967	0.139748	0.854653
EMC8	-0.256723	0.139786	0.854537
AK4	-0.295948	0.139869	0.854279
RRM2	-0.404254	0.139897	0.85419
MXI1	-0.248914	0.139967	0.853973
METRN	0.35225	0.140004	0.853859
BICRA-AS1	2.8103	0.140034	0.853767
TREM2	0.647095	0.140123	0.853492
GTF3C2-AS1	-2.65956	0.140196	0.853265
MTERF4	0.300311	0.140394	0.852653
MARK3	-0.278841	0.140708	0.851682
CCDC134	0.456192	0.140776	0.851471
RBM15B	-0.289534	0.1408	0.851397
RCAN3	-0.233244	0.140876	0.851162
SLC39A9	-0.207249	0.140934	0.850985
PAIP2	0.190506	0.141176	0.85024
KLB	2.38631	0.141472	0.849328
MED18	-0.278083	0.141604	0.848925
RNF166	-0.616122	0.141764	0.848435
PCLO	0.501458	0.141768	0.848421
FMNL2	0.381455	0.141822	0.848256
CBFB	-0.233673	0.141844	0.84819
DNAH2	-0.31352	0.141867	0.848119
AC007014.1	-3.16595	0.142009	0.847684
AC093388.1	-3.16595	0.142009	0.847684
TMEM30B	-0.203691	0.142096	0.847417
MED26	-0.61191	0.142151	0.847251
NT5E	0.498192	0.142385	0.846536
TPX2	-0.398961	0.142665	0.845682
ZNF333	0.458403	0.142692	0.845601
HHATL-AS1	-1.19131	0.143118	0.844306
ISCA2	-0.211867	0.14353	0.843057
C8orf82	-0.544292	0.143545	0.843013
ERO1B	-0.378834	0.143605	0.842831
TBC1D9	-0.217621	0.143631	0.842751
TMEM164	0.355904	0.143715	0.842499
ZNFX1	0.252402	0.143773	0.842323
RNASEH1-AS1	0.706238	0.143931	0.841845
ACSF2	0.302687	0.143951	0.841786
BCL7C	-0.459663	0.144096	0.841347
GAS1	-0.368526	0.144161	0.841152
CYP51A1-AS1	-1.40802	0.144217	0.840983
HGFAC	-3.15416	0.14459	0.839863
C1QL2	-3.15416	0.14459	0.839863
MTMR4	-0.336948	0.144644	0.839698
NACC1	-0.638529	0.144913	0.838893
EIF4EBP3	0.45896	0.144943	0.838803
JHY	-0.303445	0.145062	0.838447
RPLP1	0.174606	0.145135	0.838229
ARHGEF40	-0.335988	0.145188	0.83807
RPRD2	-0.224791	0.145263	0.837845
ANKRD44-AS1	0.364218	0.145267	0.837834
ZNF34	-0.681665	0.145321	0.837671
AC130456.3	-2.31367	0.145333	0.837635
TRIP13	-0.296911	0.145495	0.837152
ZNF480	0.293119	0.145581	0.836896
LINC01780	2.89812	0.145609	0.836811
FAM71E1	-0.440656	0.145706	0.836523
MAMLD1	-0.929108	0.145898	0.835949
CLDN10	0.210973	0.146071	0.835435
HERC2	-0.250952	0.146299	0.834758
VAX2	2.75084	0.146451	0.834307
AC234781.1	2.76268	0.146462	0.834275
ZNF703	-0.41473	0.146663	0.833678
AC010261.1	2.89855	0.146774	0.833352
GLIS3	-0.245842	0.146932	0.832884
PPP2R3B	-0.575652	0.146958	0.832807
AC114763.1	-1.57394	0.146976	0.832754
ERICH3	-0.21466	0.147082	0.83244
SRP14	0.165994	0.147407	0.831483
AC099518.4	1.65322	0.147455	0.831341
CCNO	-0.221091	0.147557	0.831042
METAP1D	-0.594055	0.147601	0.830911
KRT6B	0.332833	0.147743	0.830494
PLEK2	0.261188	0.147865	0.830136
CERK	-0.361734	0.14788	0.83009
CIITA	-0.456849	0.148143	0.829319
INCENP	1.09581	0.148144	0.829317
TGFBI	0.196262	0.148195	0.829166
C1orf52	0.26473	0.148375	0.828639
ANLN	-0.309018	0.148415	0.828523
CIDEB	-1.02938	0.148453	0.828412
AC073896.2	1.20636	0.14861	0.827951
FPGT	0.271574	0.148612	0.827947
NRXN1	-1.72583	0.148744	0.82756
RPE65	-1.96888	0.148748	0.82755
HDGFL2	-0.508815	0.148939	0.82699
RPS11	0.188381	0.14925	0.826086
STX5	-0.298982	0.149301	0.825938
NDUFB4	0.168895	0.149312	0.825906
AC138932.5	-3.13087	0.149407	0.825628
GPR89B	0.695477	0.149597	0.825076
CDCA7	-0.984838	0.14963	0.82498
GDPD5	-0.838241	0.149915	0.824155
HROB	0.602182	0.149991	0.823936
MRPL53	1.45336	0.150136	0.823516
RPL41	0.20317	0.150166	0.823428
WDPCP	-0.296374	0.150177	0.823397
ETV2	1.39052	0.150205	0.823314
SMIM26	0.237369	0.150417	0.822703
CCNQ	-0.431373	0.150495	0.822477
AC005696.1	-3.26993	0.150762	0.821708
H2AC12	-3.26993	0.150762	0.821708
ATF7IP2	0.299303	0.150792	0.821621
TNS1	0.486054	0.150976	0.821091
LETM1	-0.250434	0.151042	0.820903
ZNF341-AS1	2.73932	0.151051	0.820877
FBXW11	-0.184408	0.151093	0.820756
CORO7	-0.479064	0.151187	0.820487
CDC20B	-0.256955	0.151216	0.820401
RPS21	0.230956	0.151226	0.820373
AC006449.6	-0.757305	0.151453	0.819723
LINC01515	0.780981	0.151577	0.819368
ZNF334	0.439704	0.151677	0.81908
TRAF3IP1	-0.228294	0.151742	0.818896
TOR4A	-0.380671	0.151911	0.818411
TEKT4	-0.269359	0.151916	0.818396
SMC1A	-0.207265	0.151937	0.818337
AC012317.1	-0.592961	0.151944	0.818316
WNT10B	-2.61944	0.152062	0.817978
CDK8	-0.294621	0.152153	0.81772
LTBP2	0.490132	0.152446	0.816883
KDM6A	0.220725	0.152643	0.816324
AC026202.2	-2.62753	0.152646	0.816316
POLR3K	0.310267	0.152691	0.816188
CLCN7	-0.300809	0.152705	0.816148
PTAR1	0.327026	0.152716	0.816115
FEZ2	0.292644	0.152832	0.815785
RGS7BP	-0.827248	0.152938	0.815486
TXNIP	0.227536	0.152987	0.815346
LMTK2	0.276812	0.153091	0.81505
FERMT2	0.399916	0.153328	0.814377
SLC12A6	-0.32028	0.153727	0.81325
STAT5A	-0.342162	0.153875	0.812831
SLC22A3	0.71948	0.153902	0.812755
RMND5A	-0.20911	0.153908	0.812738
LAMC1	-0.260772	0.153969	0.812568
HABP4	1.15832	0.154017	0.812432
SMARCA1	-0.251324	0.154068	0.812288
RPS3A	0.173196	0.154313	0.811598
GPR160	0.275712	0.154559	0.810904
PIPOX	-3.25956	0.154613	0.810753
RPS7	0.164111	0.154615	0.810747
QDPR	0.300907	0.154666	0.810604
MCMBP	-0.220467	0.154678	0.810571
SLC16A6	2.2878	0.154725	0.81044
ANGPT1	0.638536	0.154734	0.810414
RPL12	0.182239	0.154806	0.810212
TMEM251	0.307044	0.154829	0.810148
DPH1	-0.300922	0.154903	0.80994
AL731569.1	2.46213	0.155082	0.809437
STUB1	-0.30535	0.155464	0.808371
RYR1	-0.943629	0.155516	0.808224
PCCA-AS1	2.83825	0.155557	0.808111
EEF1B2	0.1837	0.155569	0.808077
ENO1-AS1	-1.63713	0.155603	0.807983
RPL28	0.224416	0.155744	0.807589
ZBTB20-AS4	2.31799	0.155754	0.807561
AC016876.2	-0.839621	0.155759	0.807546
IVL	0.742405	0.155799	0.807436
SUSD6	-0.298267	0.155911	0.807122
SMIM8	0.370976	0.155919	0.807102
CITED4	0.483755	0.155931	0.807069
AC092720.1	2.84621	0.156186	0.806357
CYP2A13	0.317153	0.156265	0.806137
PLOD3	-0.282567	0.156676	0.804997
XRN1	0.234532	0.156774	0.804725
HIGD1A	0.163373	0.156915	0.804334
F3	0.140538	0.156919	0.804323
GATAD2A	-0.25139	0.157047	0.80397
IDH1-AS1	-1.51549	0.157085	0.803866
CD6	0.959913	0.157259	0.803384
TMEM44-AS1	0.444511	0.157605	0.802431
CASD1	-0.308896	0.157679	0.802227
CTNNAL1	-0.215425	0.157727	0.802095
HEXA-AS1	1.41096	0.157789	0.801923
S100A13	0.239607	0.157946	0.801492
SLC13A5	0.552423	0.158023	0.80128
CNEP1R1	0.344274	0.158174	0.800864
RWDD3	0.64965	0.1582	0.800794
AKR1C1	-0.179908	0.158255	0.800641
CCDC158	-2.60284	0.15829	0.800546
B3GNT6	0.572309	0.158419	0.800191
NHLRC2	0.236181	0.158487	0.800006
JMJD1C	0.188162	0.158514	0.799931
CEP85L	0.348871	0.158808	0.799127
TMCO1	0.174937	0.15891	0.798848
NFYC-AS1	1.40676	0.158954	0.79873
AC108477.1	-2.74106	0.158986	0.798641
CDC34	-0.383909	0.159262	0.797889
SESN3	0.351131	0.159292	0.797805
MTLN	0.401765	0.159318	0.797736
IL5RA	-0.228957	0.159349	0.797652
SPG7	-0.203152	0.159566	0.79706
SH3GLB2	-0.311101	0.15965	0.79683
C19orf33	0.342979	0.159717	0.796648
AC137932.3	1.93844	0.159902	0.796145
MMP10	0.317692	0.159937	0.79605
GALNT4	0.636961	0.160183	0.795384
ZNF449	-0.557953	0.160267	0.795156
AAMDC	0.365605	0.160372	0.794872
PPM1L	0.342524	0.160497	0.794532
AL136528.1	2.80265	0.160526	0.794454
RPL36AL	0.164978	0.160588	0.794286
CYGB	-0.668099	0.160663	0.794085
LAMA1	1.94292	0.16079	0.793741
AC117457.1	0.918165	0.16095	0.793308
MAP2K1	-0.326754	0.160993	0.793192
AL354707.1	-3.10661	0.161051	0.793037
AC092435.2	-3.10661	0.161051	0.793037
IMPA2	-0.270717	0.161158	0.792749
MCUB	0.290834	0.161225	0.792568
MCF2L-AS1	-1.4472	0.161343	0.792249
ZNF319	-0.352284	0.161371	0.792175
MAPK8IP3	-0.306216	0.161437	0.791996
CASTOR3	-0.303892	0.161472	0.791903
AC008840.1	2.69067	0.161479	0.791883
TOMM70	-0.209672	0.16156	0.791665
UBB	0.188164	0.161568	0.791646
CDKN2AIPNL	0.304328	0.161625	0.791491
YTHDF1	-0.243884	0.161647	0.791432
OSBPL5	0.277004	0.161691	0.791314
SLCO5A1	3.36168	0.162196	0.78996
AL390066.2	3.36168	0.162196	0.78996
DDX11	0.398866	0.162207	0.789929
FAM122B	0.449261	0.162653	0.788739
AC007529.2	-2.70928	0.162662	0.788713
AC139887.2	0.807664	0.162755	0.788465
TLCD2	-0.29125	0.162907	0.78806
SLC35E1	-0.247389	0.163001	0.78781
ZNF883	1.64325	0.163044	0.787695
ATP8B4	0.960784	0.16321	0.787254
HNRNPL	-0.285292	0.16325	0.787147
DCAF1	-0.263476	0.163295	0.787027
HES1	-0.242263	0.163296	0.787025
MCIDAS	-0.268128	0.163525	0.786416
RPL32	0.169063	0.163531	0.7864
CLIC3	0.4898	0.163568	0.786302
FZR1	-0.336195	0.163584	0.786258
RAB18	0.162142	0.16359	0.786243
TRIM52	-0.356999	0.163634	0.786127
NCR3LG1	-0.636728	0.163681	0.786002
SNRPE	0.174025	0.163742	0.78584
GNG3	3.19718	0.163776	0.785749
PALM3	3.19718	0.163776	0.785749
OPA1-AS1	3.19718	0.163776	0.785749
AKAP10	0.318899	0.163842	0.785574
ELAVL1	-0.195658	0.163854	0.785544
SNHG30	0.510843	0.163918	0.785374
BAG6	-0.177159	0.164017	0.78511
AC004865.2	2.67857	0.164034	0.785067
KMT5A	-0.388118	0.164081	0.784941
TNK1	0.259245	0.164081	0.78494
SUGP1	-0.303018	0.16415	0.784758
GPSM1	-1.3274	0.164338	0.784262
MVD	-0.253916	0.16443	0.784019
SUSD3	1.53394	0.164476	0.783899
ACTR3C	-0.294835	0.164484	0.783878
AC007622.2	-2.61091	0.164529	0.783757
HUNK	-1.27624	0.164684	0.783349
MYPOP	-0.997392	0.164938	0.782679
ANKRD13A	-0.224138	0.165108	0.782231
ACER2	-0.538682	0.165178	0.782048
SNX15	-3.20172	0.165201	0.781986
FAM66A	-3.20172	0.165201	0.781986
PTP4A1	0.156572	0.165373	0.781536
AC008972.2	-1.52814	0.165448	0.781338
AC109454.2	-1.69619	0.165523	0.781141
IQSEC1	-0.381778	0.165584	0.780981
RIC8A	-0.187172	0.165625	0.780875
AL732292.2	2.00247	0.165648	0.780813
EFNB3	-0.637743	0.165699	0.780679
RNF169	0.584469	0.165725	0.780612
METRNL	0.832226	0.165803	0.780408
AC006206.2	-1.86262	0.165817	0.78037
C15orf40	-0.239084	0.16591	0.780127
PHACTR3	1.06786	0.166049	0.779764
TXNDC15	0.270881	0.166404	0.778835
FAM228B	0.462684	0.166438	0.778748
AP1AR	0.338138	0.166613	0.77829
RASA2	0.335286	0.166762	0.777904
ATF7	0.285562	0.167087	0.777058
DGAT1	-0.309822	0.167161	0.776864
RPS6	0.179844	0.167254	0.776624
TRAF2	-0.310137	0.167299	0.776506
C1QTNF9B	0.834964	0.167377	0.776304
AC107871.1	-1.16365	0.167412	0.776213
PITX1	-0.291171	0.167425	0.776179
BEST3	2.2018	0.16754	0.77588
WIPI2	-0.234075	0.167595	0.775738
LINC02613	1.71493	0.167715	0.775427
EXOSC9	0.325696	0.167743	0.775356
AL031963.3	-1.38261	0.167795	0.77522
HMBS	-0.241237	0.167934	0.774861
RAVER1	-0.267464	0.168279	0.77397
TATDN2	-0.589794	0.168335	0.773826
FAM222A	1.83657	0.168423	0.773599
TRIM28	0.250977	0.168458	0.773509
SREBF2	-0.170865	0.168621	0.773088
PKIA	0.502774	0.168848	0.772505
LINC01765	0.309798	0.169119	0.771807
PVT1	0.33675	0.169227	0.771531
SMPDL3B	0.339982	0.16926	0.771445
POLR2I	0.198023	0.169329	0.771269
GPD2	-0.239511	0.169396	0.771097
FAM53B-AS1	-2.56053	0.169828	0.769991
AL450998.2	-2.56053	0.169828	0.769991
SLIRP	0.202431	0.169871	0.769882
CALCRL	0.292874	0.169925	0.769743
PLA2G4D	3.51053	0.169981	0.7696
ANTXR1	-0.243323	0.170062	0.769392
LPIN3	-0.328873	0.170162	0.769137
DBNDD2	-0.611341	0.170242	0.768932
REPS1	-0.25198	0.17032	0.768735
MARCKSL1	-0.242446	0.170429	0.768458
AC025682.1	-1.8371	0.170479	0.768329
PIK3CD	-0.312728	0.170489	0.768303
AC092687.3	-2.15079	0.170612	0.767989
TSPAN33	0.544502	0.170676	0.767828
MSTO1	0.312595	0.170896	0.767268
AL353708.3	1.4013	0.170915	0.767219
IL11RA	0.873208	0.170942	0.767151
TOMM5	0.321275	0.171157	0.766605
PLPPR3	-0.683597	0.171172	0.766566
HLA-C	0.180058	0.171188	0.766526
AC083806.2	3.32434	0.171214	0.766461
AC092757.3	3.32434	0.171214	0.766461
PLAC8	0.171802	0.17125	0.766371
NR2F6	-0.270771	0.171253	0.766361
EYA3	-0.212897	0.17133	0.766168
NSMCE3	-0.322305	0.171531	0.765657
RPS4X	0.210756	0.171605	0.765471
SLC26A2	0.295367	0.171695	0.765243
C10orf99	1.42902	0.171767	0.765061
JADE3	0.477584	0.171869	0.764801
MYEOV	0.761621	0.171905	0.764711
EAF2	0.448105	0.171909	0.764701
AC145285.2	-1.64099	0.171947	0.764604
LINC00842	1.03484	0.172104	0.764208
TTC21A	-0.203764	0.172281	0.763762
LINC00572	3.29185	0.172357	0.76357
AC138028.2	3.29185	0.172357	0.76357
OR10A6	3.29185	0.172357	0.76357
FMNL1	-0.954209	0.172484	0.763251
AGPAT1	-0.314406	0.172596	0.762969
PDCD5	0.223314	0.172812	0.762427
SCLT1	0.408666	0.173423	0.760892
IGFBP5	-0.170141	0.173492	0.76072
LMLN	-0.273815	0.173553	0.760567
RBM34	0.907171	0.173582	0.760495
DHX57	-0.279656	0.173863	0.759792
AC005962.1	-1.34419	0.173888	0.75973
LRSAM1	0.291658	0.173952	0.759571
FAM13C	0.627604	0.174016	0.759411
LINC02482	0.55911	0.174039	0.759355
ABR	-0.182124	0.17415	0.759078
FLJ20021	0.638912	0.174187	0.758983
CASP9	-0.362911	0.174237	0.75886
AC092747.4	0.777688	0.174257	0.75881
AC026704.1	-0.403384	0.174301	0.758701
C2CD6	1.61941	0.174562	0.758051
ALG5	0.191717	0.174732	0.757627
FHL3	0.355647	0.17474	0.757608
CYP17A1	3.29473	0.174766	0.757542
BMP6	3.29473	0.174766	0.757542
AC006254.1	3.29473	0.174766	0.757542
MAN2A1-DT	3.29473	0.174766	0.757542
PDK4	0.407986	0.174767	0.75754
KCNJ15	-0.330449	0.174772	0.757528
CEP55	-0.730379	0.174822	0.757404
RPN2	-0.159786	0.174843	0.757353
RMI1	0.259674	0.17497	0.757036
MED14	-0.278851	0.175115	0.756677
DNAJA1	0.153772	0.175261	0.756314
ALPK1	-0.238457	0.17527	0.756293
SRRT	0.250643	0.17574	0.75513
METTL5	0.205692	0.175761	0.755076
TLE5	-0.225384	0.175833	0.754899
PPAT	-0.302266	0.175851	0.754856
AL355601.1	-0.646923	0.175872	0.754803
CNNM2	-0.420478	0.175896	0.754743
UBQLN1	0.191333	0.176077	0.754298
TLL1	-0.453043	0.176379	0.753552
LINC00592	0.928126	0.176613	0.752976
H6PD	-0.220034	0.1767	0.752762
INPP5J	0.610279	0.176755	0.752628
CPAMD8	-0.391475	0.176815	0.752481
DSG2-AS1	2.66508	0.177234	0.751454
AL627422.2	1.92712	0.177292	0.751312
STRN4	-0.312932	0.177324	0.751233
AL162311.3	-1.85305	0.177339	0.751195
NAA38	0.201364	0.177572	0.750626
TTC22	-0.235478	0.177584	0.750596
AC046168.2	-2.09871	0.178122	0.749284
ZNF143	-0.232891	0.178252	0.748967
AC004130.2	0.435332	0.17831	0.748825
RPL24	0.181402	0.178479	0.748412
PDE10A	0.892224	0.178642	0.748015
CUL3	0.223001	0.178766	0.747714
RPS20	0.182452	0.178871	0.74746
EIF4E3	0.402541	0.179073	0.74697
NOMO1	-0.256977	0.179192	0.746681
CCNJ	-0.442404	0.179209	0.74664
KRT19	0.229619	0.179535	0.745851
TOP2B	-0.192566	0.179679	0.745502
FBXW4	0.470885	0.179714	0.745417
MSANTD4	0.283292	0.17972	0.745404
LMTK3	-1.85084	0.179857	0.745072
RASSF9	0.276603	0.179887	0.745001
ITGA2	-0.160655	0.180068	0.744563
SNRPG	0.168466	0.180145	0.744377
CEACAM6	0.159611	0.180183	0.744286
ACAT2	-0.227628	0.180347	0.74389
H1-10	-0.359819	0.180384	0.743801
ENPP1	2.26921	0.180468	0.743601
STAG3	-0.820243	0.180489	0.743549
NID2	-1.69293	0.180497	0.743531
AC010491.1	2.19058	0.180654	0.743154
CARD8	-0.34855	0.180694	0.743057
LINC00539	-1.2905	0.180725	0.742981
RELL2	0.727973	0.180759	0.7429
GABARAP	0.176136	0.18076	0.742899
ACSL5	-0.261919	0.18078	0.742851
AHCTF1	-0.251458	0.180843	0.742697
SELENOK	0.216304	0.181468	0.741201
OGFRL1	-0.275564	0.181681	0.740692
SLC25A25-AS1	-0.627377	0.18174	0.74055
NUP155	-0.227081	0.181813	0.740375
KDM4A	-0.277974	0.181828	0.740339
PNKP	-0.237039	0.181895	0.740179
H2BC11	-0.313359	0.181913	0.740135
TRPM8	-2.54606	0.182279	0.739263
ARMCX1	0.860828	0.182279	0.739263
NDUFS6	-0.189085	0.182453	0.738849
RPP38	0.221258	0.182663	0.738349
DEPDC1	-0.382991	0.182695	0.738274
AC079922.2	2.25738	0.18272	0.738213
AC022784.6	2.72843	0.182794	0.738039
TUBGCP2	-0.182532	0.182796	0.738033
MAL2-AS1	2.18159	0.182818	0.737981
CUL9	-0.297361	0.182942	0.737687
CDC7	-0.441616	0.183284	0.736875
TCP11	-1.21609	0.183682	0.735934
AVPI1	0.176656	0.18371	0.735868
STRBP	-0.201498	0.18371	0.735866
SRSF6	0.151396	0.183888	0.735447
AC005863.1	0.673609	0.18389	0.735442
PKM	-0.153582	0.183936	0.735333
SUGP2	-0.210758	0.184005	0.735172
DGKZ	-0.29939	0.184085	0.734982
COX8A	0.178824	0.184276	0.734532
NEK8	-0.37234	0.184304	0.734465
ACSF3	0.245368	0.184326	0.734414
ARFGAP2	0.19504	0.184327	0.734411
APMAP	-0.167018	0.184679	0.733583
CCDC169	0.904712	0.184706	0.733519
PDE4A	-0.354301	0.184834	0.733219
SEC14L1	-0.213496	0.184922	0.733012
CKS2	0.271758	0.184988	0.732855
ACTR8	0.268732	0.184989	0.732853
ACSL1	0.157032	0.184991	0.732849
UACA	0.205385	0.185011	0.732802
APOL3	-0.401552	0.1851	0.732594
DNAH10OS	-1.22237	0.185147	0.732483
MXD4	-0.238058	0.185209	0.732337
PPP1R3F	-0.502424	0.185388	0.731918
AC104452.1	-2.99699	0.185551	0.731537
C13orf46	0.86441	0.185587	0.731453
LMAN1	-0.189505	0.185829	0.730888
NMD3	0.17654	0.185862	0.730809
CAPN12	-0.738507	0.185914	0.730687
LINC02601	3.10409	0.185935	0.730638
AC087071.2	-2.51878	0.185942	0.730622
PPARGC1A	0.35708	0.185977	0.730541
ZNF626	0.332343	0.185996	0.730497
SPICE1	-0.247925	0.186141	0.730158
GRHL1	0.242593	0.186315	0.729753
PIGV	-0.195372	0.186353	0.729663
AC010624.3	-0.927313	0.186714	0.728823
SLC37A2	-0.293046	0.186724	0.7288
VPS25	0.165403	0.186746	0.728749
ZFAND6	0.152511	0.186861	0.728482
SMAP2	-0.277811	0.186951	0.728272
SF3B4	-0.198575	0.187088	0.727954
NMNAT2	0.541975	0.187107	0.72791
EGFL6	0.459466	0.187165	0.727775
FIZ1	-0.712547	0.187222	0.727644
RIMKLA	1.08151	0.187366	0.72731
CHAF1A	-0.553627	0.187481	0.727043
AC116036.2	-2.54719	0.187504	0.726989
ZSWIM4	-0.573288	0.187531	0.726927
DOCK4	-0.369636	0.187577	0.72682
OSGEPL1-AS1	2.21802	0.187596	0.726777
TIMM8B	0.218505	0.1876	0.726768
SMIM31	0.252359	0.187733	0.726459
DLG2-AS2	3.41101	0.187763	0.72639
AC138305.1	3.41101	0.187763	0.72639
DIXDC1	-0.244751	0.187993	0.725858
EPHX1	-0.163643	0.18809	0.725635
MT-CO1	0.176088	0.18816	0.725474
MMP24OS	-0.334629	0.188244	0.725278
TTN-AS1	-0.626588	0.188279	0.725199
CHST11	-0.406017	0.188282	0.72519
SCGB2A1	0.35133	0.188628	0.724394
RWDD2B	0.284012	0.188683	0.724267
CHST5	-2.47267	0.188689	0.724254
SERF1B	1.88168	0.188754	0.724103
HDAC3	-0.206693	0.188839	0.723908
USP13	-0.31303	0.188893	0.723784
HPGD	0.393861	0.18907	0.723377
PDPN	-0.278243	0.189232	0.723005
AC006026.3	1.07875	0.18925	0.722965
NUF2	-0.50525	0.189402	0.722615
UFM1	0.15209	0.189774	0.721763
POLR3D	0.311327	0.189841	0.721609
PITPNM3	0.359966	0.189856	0.721575
PTEN	0.232206	0.189903	0.721469
USB1	-0.21547	0.189932	0.721402
SLC5A6	-0.363514	0.189965	0.721325
AP000446.1	-2.03582	0.189981	0.72129
LINC02245	-2.44522	0.190038	0.72116
ZNF766	0.300893	0.190065	0.721098
OVOL1	0.413023	0.190251	0.720673
AL928654.1	-0.61818	0.190269	0.720631
ITIH5	3.08542	0.190429	0.720268
MMP17	3.08542	0.190429	0.720268
AC009522.1	3.08542	0.190429	0.720268
SEMA5B	-2.95692	0.190453	0.720211
AL133245.1	-2.95692	0.190453	0.720211
USP27X	-2.95692	0.190453	0.720211
BBS2	-0.196541	0.190492	0.720123
INCA1	1.14066	0.190709	0.719628
NR3C2	0.487622	0.190744	0.719549
ZNF627	0.206935	0.191018	0.718926
CALM2	0.133464	0.191072	0.718803
AC138696.2	-3.09139	0.191144	0.71864
KPNA2	-0.1926	0.191215	0.718479
TRIM69	0.279742	0.191289	0.718311
PCDHGA4	-1.27589	0.191423	0.718006
BCAM	-0.156702	0.191444	0.717957
AC125494.2	2.16795	0.191471	0.717897
FCMR	-0.384996	0.191545	0.717729
ZNF22-AS1	-0.971518	0.191588	0.717632
MIR4435-2HG	0.279592	0.191591	0.717625
TRIM47	-0.342642	0.191596	0.717613
CBX3	0.173582	0.191608	0.717586
ESCO2	0.637655	0.191617	0.717567
MAP2K7	-0.356946	0.191803	0.717144
NOSIP	0.203696	0.191812	0.717125
PRKCZ	-0.265955	0.19192	0.71688
DIPK2A	-0.240497	0.192007	0.716683
AL022157.1	-1.55648	0.192084	0.716508
GRIP2	1.81753	0.192156	0.716346
GSTK1	0.162652	0.192281	0.716064
SLC6A11	1.68957	0.192319	0.715977
RAD18	0.395395	0.192933	0.714594
XPR1	-0.171147	0.192942	0.714574
AC074050.4	2.71348	0.193132	0.714147
TSPOAP1-AS1	-1.39461	0.193312	0.713741
KSR1	0.481765	0.193454	0.713422
ADAMTSL3	0.515186	0.193659	0.712963
RNF150	0.888219	0.193703	0.712864
FAM110C	-0.386919	0.193797	0.712654
UTS2B	-1.78601	0.193862	0.712507
AC145285.6	-2.64472	0.194041	0.712107
TNFRSF1B	-1.16901	0.194193	0.711766
AC127164.1	-2.05259	0.194368	0.711376
AC007001.1	2.86281	0.194497	0.711088
FBXO30-DT	0.429807	0.194498	0.711086
TM9SF3	-0.155616	0.194528	0.711017
SMTNL1	2.135	0.194575	0.710914
TTL	0.456638	0.19463	0.71079
AC005790.1	-1.04297	0.194687	0.710662
RUNX1	0.219663	0.194781	0.710453
COX6A1	0.154092	0.194796	0.710419
RNF144B	-0.255874	0.194827	0.710351
BCL7A	-0.240763	0.194846	0.710309
SHMT1	0.230145	0.194883	0.710225
GOLGA6L10	-1.80783	0.194888	0.710215
ZNF845	0.416982	0.195207	0.709505
SPATA13	-0.415466	0.195485	0.708886
HCAR1	-0.858632	0.195689	0.708434
AC012409.1	1.20247	0.195699	0.708411
MARK2	-0.234058	0.1958	0.708187
AC100858.3	1.48185	0.195844	0.708089
SNX32	1.50798	0.195873	0.708027
PFDN4	0.287909	0.195915	0.707932
SLC40A1	0.282649	0.195928	0.707904
ABHD10	0.262694	0.195998	0.707748
MGAM	-0.790876	0.196054	0.707623
LINC00626	-2.44536	0.196102	0.707518
ARMC2-AS1	-2.44536	0.196102	0.707518
ZNF84	0.232423	0.196107	0.707507
TDRD7	0.331166	0.196114	0.707492
PIGP	0.197664	0.196413	0.706829
CD83	-0.574049	0.196447	0.706755
GSTZ1	0.246021	0.196551	0.706525
YPEL3	-0.248413	0.196611	0.706393
ATP1A2	3.18372	0.196637	0.706336
SLC23A3	3.18372	0.196637	0.706336
BX324167.1	3.18372	0.196637	0.706336
AC107294.3	3.18372	0.196637	0.706336
FH	-0.161636	0.196642	0.706324
CYP2A6	0.221249	0.196784	0.706011
PHF20	-0.186609	0.196806	0.705961
RPS28	0.16648	0.196845	0.705876
BACE1-AS	-0.576114	0.196889	0.705779
NELL1	-2.9302	0.196918	0.705715
SDCBP2-AS1	0.386479	0.196981	0.705575
CCDC68	0.410861	0.197035	0.705456
MYOT	1.32264	0.197096	0.705323
DCTN3	0.185725	0.197103	0.705307
RPP25	-0.367062	0.197133	0.705242
PGLYRP3	-1.16851	0.197202	0.705089
LRRC31	2.28425	0.197212	0.705066
EML3	-0.283747	0.197263	0.704953
RPS19BP1	0.186912	0.197314	0.704841
EEF1D	0.158339	0.197368	0.704724
OAZ1	0.153052	0.197417	0.704616
IARS2	-0.171312	0.19742	0.704609
ALDH1L1	0.314926	0.197422	0.704604
EFHD2	-0.288253	0.197489	0.704457
CPSF2	-0.169887	0.197518	0.704393
AC008080.4	2.67935	0.197533	0.704361
CASQ2	-2.56583	0.197588	0.704239
ATXN7L1	0.389981	0.197592	0.70423
S100A6	0.22184	0.197636	0.704133
ZNF595	0.366599	0.197649	0.704106
TTYH3	-0.289975	0.19766	0.70408
AL033523.1	-2.08395	0.197699	0.703996
CTDP1	-0.312806	0.19822	0.702852
STARD7	-0.17463	0.198247	0.702793
EGOT	0.797273	0.198496	0.702249
STPG2	-1.06033	0.198808	0.701566
PLEKHA8	-0.451551	0.199034	0.701072
DUSP6	0.316437	0.199252	0.700596
CRIP1	-0.669552	0.199402	0.700271
TNKS1BP1	-0.23308	0.199421	0.700229
RPL23	0.149295	0.19943	0.700208
LAMTOR5	0.161561	0.19954	0.699969
LINC02428	-2.42679	0.199542	0.699966
RAB15	0.384128	0.199676	0.699674
ZNF790	0.399171	0.19979	0.699426
OXLD1	0.254847	0.199796	0.699414
TCP11L1	-0.444523	0.199954	0.699071
ELMO2	-0.236001	0.200114	0.698724
KRT32	1.86587	0.200157	0.69863
UNC93B1	-0.521316	0.200181	0.698578
TRABD	-0.226405	0.200198	0.698539
BPIFA2	0.284123	0.200283	0.698357
ST18	2.23246	0.200295	0.69833
LAMA4	-0.809684	0.200368	0.698171
RBPMS	-0.274809	0.200628	0.697609
ZFP30	0.458332	0.200707	0.697436
FAIM	0.189967	0.200962	0.696886
NHP2	0.240193	0.201273	0.696214
WIPI1	0.161338	0.20133	0.696091
EXTL3	-0.215558	0.201333	0.696084
ANPEP	0.28271	0.20139	0.695962
ARRDC3-AS1	-0.843871	0.201486	0.695756
GATAD1	-0.241423	0.201577	0.695559
NUDT17	-0.837907	0.201616	0.695476
NQO2	0.270389	0.20167	0.695359
AL034417.2	1.46365	0.202019	0.694609
RTL8B	-0.398108	0.202098	0.694438
KLC3	0.368818	0.202108	0.694416
OLFML2A	-0.253062	0.202233	0.694148
BOK	-0.280508	0.202275	0.694058
MEN1	-0.348118	0.202469	0.693641
AL451085.2	2.51975	0.202595	0.693372
CEBPA-DT	0.817794	0.202626	0.693305
CBY1	0.168955	0.203067	0.692361
ABHD18	0.305747	0.203115	0.692257
CFD	0.285231	0.203122	0.692244
OGFR	-0.292426	0.20315	0.692183
OGT	-0.169831	0.203194	0.69209
DNAL4	-0.219297	0.203356	0.691744
MRPL24	0.260349	0.203505	0.691425
ZNF213-AS1	-0.421389	0.203554	0.69132
ODAPH	-3.07863	0.203642	0.691132
EML5	1.8986	0.203715	0.690976
CNNM3	0.543943	0.20384	0.690711
DHCR7	-0.199974	0.203972	0.690429
LINC01354	1.19459	0.204111	0.690134
FBXW9	-0.182118	0.204309	0.689713
THSD4	0.443927	0.204383	0.689556
NTHL1	0.279499	0.20447	0.68937
ACO1	-0.252376	0.204567	0.689165
RIPK2	0.298118	0.204602	0.689089
PCM1	-0.156832	0.204644	0.689002
G3BP1	-0.152415	0.204654	0.68898
Z97055.2	1.13111	0.204959	0.688332
TET3	0.3556	0.204996	0.688254
ERCC1	-0.157709	0.205084	0.688068
PHF11	0.22391	0.205103	0.688029
KIAA0930	0.327265	0.205123	0.687985
KIAA2026	-0.323105	0.205133	0.687963
TMEM191C	-1.3998	0.205144	0.687941
UBA52	0.175272	0.205147	0.687936
DCST1	-1.70966	0.205386	0.687428
AC011374.2	-2.1274	0.205484	0.687222
PYURF	0.165731	0.205637	0.6869
GGH	-0.217451	0.205704	0.686758
ESRRA	-0.32288	0.205725	0.686712
SHH	-2.40798	0.20575	0.68666
MARK4	-0.595915	0.205755	0.68665
ZNF648	-0.481099	0.205815	0.686523
BRCA2	0.508334	0.205858	0.686431
MRPS28	0.252761	0.205929	0.686283
LINC02188	-0.334226	0.206012	0.686107
FAM107A	0.697913	0.206076	0.685972
DTNB	0.24975	0.206264	0.685577
AP000787.1	0.867788	0.206286	0.68553
LIPE-AS1	-0.479256	0.206307	0.685485
HEXD	-0.326158	0.20639	0.685311
SPRY2	0.455568	0.206782	0.684487
MTX3	-0.283916	0.20679	0.68447
CAMK4	1.25055	0.206814	0.68442
MLYCD	-0.318425	0.206947	0.68414
CPT2	-0.215314	0.206953	0.684128
SBNO2	-0.317591	0.206961	0.684111
DUSP5	0.276003	0.207128	0.683761
RASGRP3	0.520309	0.20713	0.683758
TNRC6B	-0.187461	0.207185	0.683642
LRRC39	2.62152	0.20724	0.683525
PARD3	0.229985	0.207256	0.683492
SNRNP200	-0.176491	0.207422	0.683145
AL138895.1	-2.88897	0.20747	0.683045
AC008758.6	-2.88897	0.20747	0.683045
PLEC	0.221245	0.207497	0.682989
AC096637.2	0.348653	0.207578	0.682818
FAM133B	0.320575	0.207637	0.682695
SYTL3	-0.209187	0.207676	0.682615
ZSWIM8	-0.293033	0.207898	0.682149
GIPC1	-0.253264	0.207971	0.681997
GSK3A	-0.391223	0.208004	0.681929
SLFNL1-AS1	-2.18489	0.208033	0.681868
GID4	-0.349327	0.208085	0.68176
PRMT7	0.252579	0.20814	0.681644
AC114811.2	2.60875	0.208176	0.68157
AP002449.1	2.50643	0.20845	0.680998
TMA7	0.188104	0.20851	0.680873
RPS16	0.16258	0.20859	0.680707
AL139220.2	-0.681193	0.208608	0.680669
AL157911.1	-3.02672	0.208636	0.680612
ARHGAP33	1.16154	0.208752	0.680369
RLN2	0.629974	0.208784	0.680302
FOXP1-AS1	2.12081	0.209001	0.679852
WAC-AS1	0.286527	0.20914	0.679563
UBXN7	0.232326	0.209141	0.67956
GGT6	-0.177249	0.209146	0.679551
LINC00115	2.62116	0.209164	0.679513
MYH14	-0.207349	0.209166	0.679508
AK2	0.178153	0.209211	0.679415
MIR34AHG	0.387826	0.209237	0.679361
SMARCB1	-0.18891	0.209318	0.679194
RCCD1	-0.38752	0.209378	0.67907
ZDHHC1	-0.203696	0.209456	0.678908
POT1-AS1	1.09246	0.209559	0.678693
RPS9	0.166688	0.209672	0.678459
AC090607.1	2.60906	0.209844	0.678103
BCL9	-0.323633	0.209867	0.678057
POLA1	-0.397567	0.209947	0.677891
GET3	0.201329	0.209983	0.677815
JUNB	0.219318	0.210016	0.677748
COG7	-0.198955	0.210053	0.67767
TRIR	-0.269368	0.210179	0.677411
AL356019.2	-1.53644	0.210289	0.677183
RNASEH1	-0.240997	0.210488	0.676773
PHTF1	-0.181295	0.210578	0.676586
ANXA9	0.410921	0.210581	0.67658
SCARB1	-0.269146	0.210632	0.676476
HNF4G	-0.350523	0.210687	0.676363
C9orf24	0.14852	0.210716	0.676303
GPBP1	0.163463	0.210769	0.676193
ATF6B	-0.279391	0.210782	0.676166
ZBTB22	-0.517939	0.210872	0.675982
ORAI1	-0.26095	0.210921	0.67588
AC125611.4	-0.504087	0.210946	0.675829
ATP6V0E1	0.132156	0.210998	0.675721
CYSRT1	0.466744	0.211078	0.675557
C4orf48	0.366684	0.211123	0.675465
VAMP8	0.161398	0.211159	0.675391
SEMA3C	-0.200043	0.211211	0.675283
HLA-E	0.159449	0.211239	0.675226
DRAXIN	-2.40775	0.211273	0.675157
AC083964.1	-2.40775	0.211273	0.675157
IKZF3	1.27138	0.211374	0.674949
NEXMIF	0.965402	0.21142	0.674853
DDB1	-0.169599	0.211585	0.674515
FUNDC1	0.285151	0.211602	0.674479
MARCHF2	-0.298597	0.211646	0.67439
POR	-0.178553	0.211744	0.674189
FP565260.1	-0.593864	0.211749	0.674178
SUCO	0.192582	0.211771	0.674133
NTRK2	-2.18847	0.211975	0.673715
AL645568.1	-0.849431	0.212021	0.673622
ACAP1	0.505882	0.212036	0.67359
C12orf54	-0.583429	0.212062	0.673537
DOCK9-DT	0.910761	0.212164	0.673329
BACE2	-0.215019	0.21218	0.673296
C11orf1	0.27488	0.212183	0.673289
AC068025.1	2.0635	0.212275	0.673101
AC022706.1	-2.40771	0.212291	0.673069
DPYD	-0.175175	0.212418	0.672809
AL592494.2	0.848479	0.212504	0.672633
AC005699.1	-0.631034	0.212528	0.672584
RAB1A	0.149181	0.212615	0.672405
AC012087.2	2.63324	0.212623	0.672389
RPL6	0.158752	0.2127	0.672233
GPR183	-1.09653	0.212946	0.671731
SCARB2	0.156979	0.213141	0.671334
SERINC5	0.189136	0.213253	0.671104
GOLGA5	0.199395	0.21348	0.670642
AC087280.2	2.58109	0.213722	0.670152
IGSF3	-0.266656	0.213872	0.669847
VPS11	-0.215091	0.213961	0.669665
HOOK2	-0.184734	0.214071	0.669441
CATSPERE	-0.524573	0.214106	0.669371
SYNRG	-0.221626	0.214111	0.66936
HLA-A	0.15992	0.214113	0.669358
ATPAF1	-0.223609	0.214129	0.669324
CAPNS1	-0.170794	0.214216	0.669148
GPRIN2	0.683487	0.214278	0.669023
PANK2-AS1	-0.977333	0.214346	0.668885
NCOA6	-0.225614	0.214588	0.668394
AL023284.4	2.05128	0.214597	0.668376
SYT8	0.264279	0.214641	0.668288
AC010883.1	-2.07952	0.21466	0.668249
CCL15-CCL14	1.59175	0.214721	0.668126
CRBN	0.186228	0.214795	0.667976
SLC25A20	0.374879	0.214821	0.667923
ABCB9	0.493189	0.214877	0.667809
IPO8	-0.246512	0.214936	0.667692
AC233723.1	-1.51588	0.214963	0.667636
KRT23	0.303729	0.21508	0.6674
TAF1A	-0.442705	0.215082	0.667395
PARD6G	-0.332207	0.215181	0.667196
HSD11B1	-0.893428	0.215184	0.667189
ZSCAN16	0.317463	0.215185	0.667187
AC010226.1	-1.28295	0.215247	0.667063
MIR4458HG	0.407959	0.21533	0.666895
C6orf163	0.9992	0.215419	0.666717
PTS	0.192617	0.215544	0.666465
HPS3	-0.243574	0.215577	0.666397
MAP2K4	-0.206877	0.215745	0.666059
FAM177A1	0.178231	0.215777	0.665996
SLC6A14	-0.180972	0.215907	0.665734
C12orf75	-0.181993	0.216105	0.665335
USP27X-AS1	-0.984164	0.216238	0.665068
DNAAF5	0.337216	0.21645	0.664642
RRAGD	-0.203754	0.216569	0.664404
LGALS4	2.14178	0.216676	0.66419
ATG14	-0.337888	0.2168	0.66394
FAM131A	-0.237314	0.216901	0.663738
SLC2A12	-0.388146	0.21691	0.66372
SF1	-0.161002	0.21709	0.66336
CKM	3.12349	0.217164	0.663213
PM20D1	3.12349	0.217164	0.663213
GNAS-AS1	3.12349	0.217164	0.663213
SIAH2-AS1	3.12349	0.217164	0.663213
CNNM3-DT	3.12349	0.217164	0.663213
DCAF5	-0.169478	0.217317	0.662906
CEACAM5	0.244967	0.21733	0.662881
ZBED3-AS1	-1.03077	0.217379	0.662782
NDUFC1	0.190225	0.217709	0.662123
AFAP1L2	0.576399	0.217838	0.661866
ISOC1	-0.219184	0.217904	0.661735
TFE3	-0.221547	0.21815	0.661245
AC068946.2	2.58219	0.218156	0.661233
INTS13	-0.236331	0.218179	0.661187
STIM2	-0.187611	0.218399	0.660749
GAL3ST4	1.21615	0.218467	0.660615
CDC42BPB	-0.229148	0.218471	0.660607
AC092802.1	0.374414	0.218697	0.660156
TBC1D22A	-0.185566	0.218701	0.660149
INAFM2	-0.580772	0.218922	0.659711
C2CD2L	-0.34469	0.219084	0.65939
PLA2R1	-0.290724	0.219132	0.659294
GTPBP6	-0.368337	0.2192	0.65916
MAPK3	-0.325891	0.219211	0.659137
ZNF317	-0.255296	0.21929	0.658981
KBTBD4	-0.230958	0.219305	0.658951
S100A7	-1.12642	0.219334	0.658893
TTC30A	-0.213	0.219505	0.658555
SLC38A6	0.221085	0.219534	0.658499
CRLS1	-0.179185	0.219569	0.658429
IGHEP2	2.25921	0.219576	0.658416
FASTKD5	-0.207669	0.219651	0.658266
AL589765.7	1.44042	0.219718	0.658134
POLR1A	-0.291675	0.219743	0.658085
GDPD3	-0.647086	0.219829	0.657916
PTGFR	0.199859	0.220024	0.657529
NOL8	0.249775	0.220055	0.657469
CCNI	-0.14571	0.22008	0.65742
SLC22A16	-1.37382	0.22026	0.657065
SULT2B1	0.199533	0.220273	0.65704
TPPP	-0.340886	0.220302	0.656981
RRAS	-0.335937	0.220311	0.656965
C9orf116	-0.16032	0.220383	0.656823
PODXL2	-1.09165	0.2204	0.656789
AP000254.2	-1.65735	0.220449	0.656692
AL157938.3	-1.4939	0.220654	0.656288
SDE2	-0.242779	0.220727	0.656144
ADAMTSL5	-0.342178	0.220891	0.655823
GALNT10	0.463056	0.220903	0.655798
DGCR6L	0.190578	0.220939	0.655727
ZNF608	0.368563	0.220977	0.655653
LINC01353	1.74376	0.221046	0.655518
ATP8B1	-0.160758	0.221328	0.654964
FAM122A	-0.206212	0.221395	0.654833
NCAPH2	0.27227	0.221852	0.653937
DEPDC4	1.02545	0.221874	0.653893
NIBAN2	-0.237864	0.221923	0.653797
CARNS1	-2.97328	0.22206	0.65353
AP000432.1	-2.97328	0.22206	0.65353
AC006064.3	-2.97328	0.22206	0.65353
PI4K2A	-0.248974	0.22206	0.653529
ZDHHC20	-0.187465	0.222229	0.6532
TLNRD1	-0.426826	0.222309	0.653042
TMEM65	0.451591	0.222323	0.653016
CDC20	-0.193739	0.222524	0.652623
ZNF322	-0.348322	0.222554	0.652565
PAK2	-0.158255	0.222577	0.652519
EVC	0.760265	0.22258	0.652513
ADGRG2	-1.28892	0.222641	0.652394
CNDP2	-0.177858	0.222698	0.652285
AC080013.5	-1.72385	0.222743	0.652197
XPO4	0.327057	0.222805	0.652074
LGI3	-1.44468	0.222959	0.651776
VPS13D	0.222591	0.223192	0.651322
ZNF345	-0.438253	0.223211	0.651285
KAT8	-0.249283	0.223255	0.651198
CENPF	-0.358718	0.22328	0.651151
NDUFA3	0.24714	0.223373	0.650969
ZNF784	-1.12743	0.223637	0.650457
RPL11	0.157914	0.223651	0.650429
ERMARD	0.23998	0.223665	0.650402
ARHGEF2	-0.294268	0.223695	0.650343
EXTL3-AS1	-0.932374	0.223704	0.650326
SERPINF1	0.171004	0.223907	0.649933
RBM23	0.163052	0.224162	0.649438
RDH13	0.243676	0.224269	0.649231
PTDSS1	-0.169905	0.224311	0.649149
PPP1CC	0.147938	0.224617	0.648557
ZNF469	-1.35066	0.224786	0.648231
PTPN1	-0.184174	0.224912	0.647988
ACBD6	0.211012	0.225037	0.647746
SIRT2	-0.191079	0.225127	0.647572
GNPTAB	-0.192071	0.225184	0.647463
RICTOR	0.213781	0.225225	0.647383
ALS2CL	0.195833	0.225317	0.647206
THORLNC	2.06104	0.22538	0.647085
ZFAND3	-0.2873	0.225621	0.64662
AC117500.2	2.05081	0.225722	0.646426
AL021807.1	-0.992458	0.225734	0.646403
AMACR	0.456588	0.22579	0.646295
HEATR6	0.284284	0.225878	0.646126
USP15	0.179997	0.225969	0.645952
MEX3C	0.305451	0.225998	0.645895
PAPOLG	0.264053	0.226028	0.645837
ATP8B2	-0.793221	0.226071	0.645755
BTBD8	0.382116	0.226089	0.645721
FYB2	0.229389	0.226106	0.645689
TM9SF4	-0.151823	0.226108	0.645684
FCSK	0.283599	0.226225	0.64546
TMEM18	0.222751	0.22635	0.645219
MAP3K9	0.326551	0.226399	0.645125
JMJD6	0.24322	0.226575	0.644788
ZNF263	-0.337121	0.226629	0.644685
REX1BD	0.226591	0.226649	0.644646
SLC19A2	0.204079	0.226658	0.644629
RAP2A	0.402953	0.22666	0.644626
HINT2	0.21355	0.22673	0.644492
LINC02068	2.13459	0.226736	0.644479
C2CD3	0.266156	0.226795	0.644367
AC120193.1	-1.40058	0.22682	0.644318
APOO	-0.191792	0.22686	0.644242
UFL1	0.173629	0.226866	0.644231
NCAPH	-0.417157	0.226926	0.644115
C16orf89	0.366866	0.226933	0.644102
EBF4	-0.585449	0.226964	0.644042
SSR4	0.16889	0.226997	0.64398
OTX1	-0.233564	0.227019	0.643938
NDUFA2	0.208581	0.227114	0.643757
CBWD6	0.614075	0.227157	0.643674
HLA-DPB1	0.406889	0.227328	0.643347
TMEM63A	-0.194085	0.227328	0.643346
LINC01132	-0.94356	0.227396	0.643217
GASK1B	-0.655091	0.227432	0.643148
INTS10	-0.168157	0.227564	0.642896
ANKZF1	-0.198034	0.227574	0.642878
TCTE3	0.857416	0.22767	0.642693
INPP4A	-0.328459	0.227738	0.642564
TNIK	-0.593327	0.227902	0.642252
AL355102.5	2.53782	0.227903	0.64225
NIT1	-0.194728	0.227997	0.64207
C16orf86	0.837467	0.228037	0.641995
PDCD7	-0.313332	0.228082	0.64191
AL031280.1	2.44941	0.228243	0.641602
AC026471.2	2.44941	0.228243	0.641602
[truncated: 20,405 more rows]

## Sheet: Infected beta vs infected
symbol	log2FoldChange	pvalue	pvalue -log10	Supplementary table 3. Statistical comparison of genes expressed in infected betamethasone treated vs infected HBEC ALI-cultures.
IFI44	-1.39837	3.15399e-06	5.50114
DDX60	-1.08374	3.11237e-05	4.50691
CEACAM5	-0.670258	0.000197176	3.70515
EIF2AK2	-0.650434	0.000222616	3.65244
HERC6	-1.08506	0.000269067	3.57014
CEACAM1	-1.12774	0.00026938	3.56963
ANGPTL4	-0.876732	0.000331459	3.47957
DDX60L	-0.940039	0.000416648	3.38023
HELZ2	-1.29239	0.000448242	3.34849
PLSCR1	-0.797229	0.000561075	3.25098
TRIM22	-0.490427	0.000652572	3.18537
IFITM1	-1.65213	0.000788065	3.10344
IFIT5	-0.89679	0.000789362	3.10272
PTPRS	0.611898	0.000793621	3.10039
PARP9	-0.875397	0.000818092	3.0872
BMP7	1.19465	0.000819679	3.08636
OAS1	-1.53919	0.000969292	3.01355
NLRC5	-1.35726	0.00117445	2.93017
TNFSF10	-0.383039	0.00126188	2.89898
SLCO4A1	-2.0122	0.00126468	2.89802
IFIT1	-2.54059	0.0013026	2.88519
SAMD9	-0.552012	0.00139154	2.8565
IFI35	-0.974577	0.0016382	2.78563
SCD5	0.482976	0.0016392	2.78537
SP110	-0.703098	0.00205422	2.68735
EPHX2	0.543688	0.00207044	2.68394
AC245041.2	0.743595	0.00211145	2.67542
MUC4	-0.33113	0.00215433	2.66669
EDN1	-0.829612	0.00223736	2.65026
RPTN	4.32129	0.00242624	2.61507
PLA2G4C	-3.83067	0.00249592	2.60277
HLA-DPA1	-0.579747	0.00268016	2.57184
ISG20	-0.834823	0.0026924	2.56986
USP18	-1.27844	0.00289861	2.53781
MX1	-1.76717	0.00291973	2.53466
ZBTB10	-0.753277	0.00306566	2.51348
RTP4	-0.80234	0.0035033	2.45552
ACSM3	1.88603	0.00357749	2.44642
CYP2W1	2.69764	0.00366786	2.43559
BST2	-0.852812	0.00403151	2.39453
ABHD17C	0.59406	0.00431181	2.36534
EVPL	0.444069	0.00437665	2.35886
SAMD9L	-0.884073	0.00437761	2.35876
PRKCA	0.63163	0.00445135	2.35151
HELLS	0.651052	0.00451032	2.34579
TRIM21	-0.568228	0.00451097	2.34573
ISG15	-2.15131	0.00456272	2.34078
DUOXA2	-3.5435	0.00458904	2.33828
CEACAM6	-0.248733	0.00459961	2.33728
GPCPD1	-0.645931	0.0046489	2.33265
KLF6	-0.331521	0.00469535	2.32833
MACROD1	0.872552	0.00495708	2.30477
IFIH1	-0.935947	0.00501685	2.29957
EPSTI1	-1.76878	0.00542382	2.26569
PLAUR	-0.675957	0.00547072	2.26196
RHCG	-1.11249	0.00552996	2.25728
PNPT1	-0.53641	0.0055568	2.25518
IFIT3	-2.36719	0.00581704	2.2353
OAS3	-1.60673	0.00588496	2.23026
CD274	-1.15887	0.00589591	2.22945
PARP12	-0.635168	0.00605336	2.218
IFI27	-2.39517	0.00609457	2.21506
IFIT2	-2.51601	0.00624145	2.20471
CSF2	-4.30202	0.00625228	2.20396
RNF213	-0.377991	0.00638878	2.19458
FLRT2	-1.52475	0.0064639	2.18951
GGT5	-1.47174	0.00661164	2.17969
B2M	-0.249926	0.00670896	2.17334
SCARA3	0.545205	0.00707978	2.14998
SERPINB9	-0.817664	0.00713639	2.14652
DLC1	-1.32407	0.00720805	2.14218
IFI6	-1.93939	0.00724975	2.13968
XAF1	-1.61045	0.00746587	2.12692
ORF10	-2.65798	0.00748001	2.1261
PML	-0.666637	0.00783888	2.10575
ZBP1	-4.82294	0.00798867	2.09753
ORF6	-2.57501	0.00820485	2.08593
ERFE	-4.57929	0.00822692	2.08476
DUSP6	-0.788856	0.00828852	2.08152
GPR180	-0.384241	0.00855416	2.06782
DDI2	0.395072	0.00875014	2.05799
DDX58	-1.46445	0.00888863	2.05117
N	-2.57346	0.00894857	2.04825
TENT5A	-0.557846	0.00929054	2.03196
ORF3a	-2.58561	0.0094612	2.02405
HIVEP2	-0.677594	0.00951301	2.02168
FYB1	-0.670864	0.00978688	2.00936
LAP3	-0.534532	0.00987269	2.00556
PARP14	-0.498701	0.0102448	1.9895
GNB4	-0.519387	0.010306	1.98691
HLA-DRB1	-0.409206	0.0103128	1.98662
S	-2.63299	0.0103263	1.98606
THEMIS2	-1.14678	0.0104054	1.98274
GPAT4	-0.400991	0.0107549	1.9684
SHFL	-0.60672	0.0108027	1.96647
PIPOX	4.03717	0.0108129	1.96606
TRIM25	-0.36241	0.0108995	1.96259
IFITM2	-0.294146	0.0109336	1.96123
SP100	-0.363904	0.0111887	1.95122
RAB15	0.747966	0.0112349	1.94943
RCHY1	-0.524948	0.0113992	1.94312
AGFG2	0.905019	0.0115156	1.93872
HIGD1A	-0.294408	0.0116876	1.93227
TOR1B	-0.622795	0.0118803	1.92517
IFITM3	-0.833471	0.0122348	1.9124
LHFPL2	-0.568259	0.0123302	1.90903
KCNS3	0.859181	0.0123369	1.90879
MX2	-2.09895	0.0125891	1.90001
TNFSF13B	-1.60563	0.0127339	1.89504
SEC14L5	1.19227	0.0127538	1.89436
IMPA2	0.587352	0.0128255	1.89192
BCAT2	0.459876	0.0130047	1.8859
BISPR	-0.902028	0.0131073	1.88249
ZNF627	-0.344555	0.0131575	1.88083
PRSS22	-0.466853	0.0131766	1.8802
GPNMB	-0.514775	0.0131818	1.88002
MYD88	-0.415271	0.0131912	1.87971
LINC01355	-1.36978	0.0136306	1.86549
ATP5F1D	0.267229	0.0139631	1.85502
IRF9	-1.14207	0.0141479	1.84931
AC025539.1	-0.63342	0.0142801	1.84527
DLGAP1-AS2	-1.56391	0.0142972	1.84475
M	-2.55142	0.0142986	1.84471
IL1RL1	-1.90222	0.0143179	1.84412
ORF8	-2.54892	0.0143507	1.84313
HSH2D	-0.919605	0.0146685	1.83362
ORF1ab	-2.78142	0.0150506	1.82245
NT5C3A	-0.484882	0.0152649	1.81631
VEGFC	1.00007	0.0153684	1.81337
AC092118.1	3.73849	0.0156509	1.80546
AL354754.1	-0.701584	0.0158056	1.80119
RNPEPL1	0.513636	0.0158785	1.79919
AC080013.4	-1.30376	0.0160213	1.7953
MAPK14	0.387225	0.0161976	1.79055
RYR1	1.34694	0.0163646	1.78609
COMP	-1.6859	0.0165799	1.78042
DHRS1	0.381687	0.0171839	1.76488
NPFFR2	-2.14593	0.017279	1.76248
ARL5B	-0.404845	0.0174435	1.75837
ACKR4	-1.11939	0.0175668	1.75531
PTPRH	-1.5989	0.0177114	1.75175
SLC9A3R2	0.38254	0.0177613	1.75053
MMP1	-1.21775	0.0177935	1.74974
ANK3	0.36392	0.0179213	1.74663
ITGB2	-1.24399	0.018057	1.74335
RNASEH2B-AS1	1.67233	0.0181381	1.74141
LTBP4	0.275541	0.0182627	1.73844
NCALD	0.507714	0.0183239	1.73698
PTGR1	0.277008	0.0184304	1.73447
MCUB	-0.452098	0.0184719	1.73349
RSAD2	-2.37832	0.0185531	1.73158
AMZ1	-3.92858	0.0186426	1.72949
TMEM140	-0.786171	0.0186527	1.72926
IFI44L	-2.19707	0.0187414	1.7272
TNFRSF10B	-0.503505	0.0190489	1.72013
SAMHD1	-0.351969	0.01915	1.71783
KRT17	-0.377706	0.0192367	1.71587
LSS	-0.378017	0.019241	1.71577
PCDHA13	2.15482	0.0192949	1.71456
CMPK2	-2.25102	0.0194231	1.71168
LRIG1	0.366394	0.0194519	1.71104
DCAF16	0.414257	0.0194875	1.71024
KRT6C	-1.23029	0.0195664	1.70849
ADIRF	0.588609	0.0196042	1.70765
TNFRSF9	-3.71921	0.0197354	1.70475
ORF7a	-2.49674	0.0198447	1.70236
AC009226.1	-3.56299	0.0198727	1.70174
DUOX2	-1.3547	0.0199478	1.7001
OAS2	-1.45274	0.019981	1.69938
SETD7	0.39816	0.0201086	1.69662
RPA1	0.351041	0.0201976	1.6947
SPTLC3	0.635127	0.0202787	1.69296
GGA2	0.335442	0.0204838	1.68859
PTP4A1	-0.242786	0.020492	1.68842
ANKRD36C	-0.42154	0.0206468	1.68515
DUSP10	-0.478877	0.0207365	1.68326
LINP1	1.30201	0.0207421	1.68315
SERPINA3	-1.18504	0.0207534	1.68291
STAT1	-0.914338	0.0209024	1.6798
LTF	-0.711469	0.0210759	1.67621
TIGD4	-0.900883	0.0211059	1.6756
NIPAL2	0.294288	0.0212231	1.67319
POSTN	-0.442856	0.0215932	1.66568
GBP1	-0.626283	0.0217503	1.66253
BLZF1	-0.350848	0.0217797	1.66195
SC5D	-0.293941	0.0218449	1.66065
MAD2L1BP	-0.357424	0.0219041	1.65947
LIPG	-1.03353	0.0219283	1.659
KRTAP5-AS1	-4.26234	0.0219467	1.65863
ZBTB7C	0.331849	0.022091	1.65578
SAA2-SAA4	-0.982189	0.0224996	1.64783
GTF2F2	-0.359564	0.0226364	1.64519
DHX35	0.481038	0.0226707	1.64453
METTL7A	0.263842	0.0227135	1.64372
EBP	-0.24336	0.022733	1.64334
SERPINB2	-0.358825	0.0232673	1.63325
ZNF211	-0.438528	0.0236565	1.62605
GPR143	-0.916956	0.0238197	1.62306
ATIC	-0.288758	0.0240496	1.61889
HLA-DRB5	-0.320493	0.0240643	1.61863
SAMD4A	-0.759157	0.0242738	1.61486
APOL2	-0.478278	0.0243857	1.61287
MCTP1	-0.7345	0.024517	1.61053
STS	-0.418999	0.0245793	1.60943
POLB	-0.369074	0.0249732	1.60253
HR	1.18768	0.0249735	1.60252
ORF7b	-2.43236	0.0250068	1.60194
ASIC1	0.851084	0.0250237	1.60165
DHX58	-0.661333	0.025081	1.60066
DEGS2	0.347312	0.025091	1.60048
ITM2A	0.900183	0.0251548	1.59938
IGFBP7	-0.350736	0.0252597	1.59757
AC008393.1	1.027	0.0254001	1.59516
STAT2	-0.404644	0.0255292	1.59296
NPC1	-0.42548	0.0256138	1.59153
ATP23	0.737309	0.0258773	1.58708
BACE1-AS	0.850855	0.0258973	1.58675
C1orf74	-0.732048	0.0259216	1.58634
SEMA5A	0.492954	0.0259523	1.58582
IGFBP2	0.284407	0.0260442	1.58429
EEF1E1	-0.390044	0.0269016	1.57022
THBS1	-0.415508	0.0273245	1.56345
NADK	-0.503488	0.0274918	1.5608
AC005962.1	1.83976	0.0276053	1.55901
USP45	0.516268	0.0277887	1.55613
LPIN1	-0.410398	0.02818	1.55006
HLA-F	-0.656661	0.0283158	1.54797
PGAP1	0.577915	0.0283623	1.54726
C3orf14	0.454337	0.0283819	1.54696
MB21D2	-0.844813	0.0288267	1.54021
OASL	-2.44437	0.0288753	1.53947
ZSWIM5	3.38262	0.0289604	1.53819
ZNF251	0.650298	0.028979	1.53792
HAS2	-3.31464	0.0289877	1.53779
SPAG1	-0.371537	0.0290218	1.53728
LAMP3	-1.35885	0.0291191	1.53582
NUCKS1	0.211556	0.0291916	1.53474
PLA2G3	-1.19194	0.0292753	1.5335
SUCO	-0.292735	0.0292924	1.53325
PSMA6	-0.424545	0.0293295	1.5327
SH3RF2	-0.395832	0.029369	1.53211
ATP6V1B1	1.06855	0.0295204	1.52988
DIPK1A	-0.371751	0.0298415	1.52518
ZFAND1	-0.417175	0.0298447	1.52513
E	-2.39027	0.0298923	1.52444
NPTX1	4.04128	0.0299002	1.52433
ELOVL5	-0.203679	0.0302359	1.51948
RAB24	-0.718769	0.0302983	1.51858
CYREN	-0.396681	0.030327	1.51817
CD68	-0.401332	0.0304654	1.51619
AL691432.2	0.599033	0.0305751	1.51463
VEGFA	-0.792028	0.030854	1.51069
RCOR1	0.395755	0.0308821	1.51029
HILPDA	-0.351465	0.0309923	1.50875
CD81	0.337184	0.0311309	1.50681
ITPK1	0.334881	0.031152	1.50651
DKK3	0.353366	0.0312389	1.5053
AC005696.1	3.7007	0.0314018	1.50305
ZNF267	-0.436532	0.0317393	1.4984
CACNA1D	1.16483	0.03185	1.49689
NRG1	-0.894493	0.0320909	1.49362
DCAKD	0.3761	0.0324059	1.48938
KBTBD8	-2.67	0.03254	1.48758
NNMT	-1.60183	0.0326563	1.48603
AL391056.1	-2.95963	0.0327427	1.48489
APOL1	-0.523232	0.033174	1.4792
PREP	0.261236	0.0335914	1.47377
KLF10	-0.244575	0.0341601	1.46648
PTER	-0.331148	0.0343625	1.46392
HS3ST1	-0.43453	0.0346278	1.46057
GEM	-1.2415	0.0346752	1.45998
FA2H	0.510387	0.0346885	1.45981
AP002990.1	1.20363	0.0347165	1.45946
DHRS9	-0.23252	0.0348264	1.45809
CKAP5	0.366021	0.035114	1.45452
STC1	-0.978696	0.0353506	1.4516
TEF	0.524263	0.0358708	1.44526
CR1L	-2.14041	0.0359546	1.44425
IVD	0.262282	0.0359886	1.44383
AC011450.1	-4.02096	0.036189	1.44142
CILP	0.468302	0.0362798	1.44034
RAB29	-0.377597	0.0363056	1.44003
CDC25B	-0.781698	0.0364185	1.43868
FANCA	-0.996718	0.0366232	1.43624
TSPAN19	-0.291984	0.0366858	1.4355
CLMP	-1.24745	0.0367393	1.43487
C2orf68	0.299674	0.036774	1.43446
ARHGAP24	0.401044	0.0368248	1.43386
PPFIA4	-3.62919	0.0368818	1.43319
EDIL3	0.577158	0.0370211	1.43155
TNFRSF12A	-0.430962	0.037099	1.43064
ZNF195	-0.421015	0.0371285	1.43029
SLC25A10	0.387518	0.0375005	1.42596
BTN2A2	-0.49237	0.0379539	1.42074
BATF2	-0.863184	0.0384831	1.41473
C1GALT1C1L	1.1812	0.0386368	1.413
TMEM99	0.345761	0.0386717	1.41261
TXLNB	0.551873	0.0387784	1.41141
OTUD1	0.560809	0.0388877	1.41019
MLLT3	0.323136	0.0389606	1.40937
AMFR	0.296062	0.0390558	1.40831
LDHA	-0.387251	0.0390761	1.40809
BCAN	-3.456	0.0391279	1.40751
H3C6	-0.593887	0.0392359	1.40632
ARRDC3	-0.424254	0.0394496	1.40396
MSC	-2.80665	0.0397067	1.40114
ERRFI1	-0.465251	0.039713	1.40107
ZNF256	-0.743056	0.0400214	1.39771
HUNK	1.59667	0.0401851	1.39593
AL122010.1	-1.40057	0.0404295	1.3933
OLFML2A	0.446185	0.0404862	1.39269
NXT2	-0.430232	0.0405133	1.3924
PEX6	0.417448	0.0406367	1.39108
FAM47E	-0.355698	0.0406558	1.39088
MTMR11	-0.540764	0.0407369	1.39001
CSRP1	-0.230997	0.040779	1.38956
RNF220	-0.460012	0.0408214	1.38911
METRN	0.365947	0.0412523	1.38455
TRIM31	-0.955708	0.0412527	1.38455
CYB561D1	0.393676	0.0412597	1.38447
ARNT2	-1.23029	0.0412727	1.38434
FDPS	-0.398583	0.0414853	1.38211
TNFRSF25	0.901059	0.0415408	1.38153
RAB3IP	-0.382482	0.0417626	1.37921
NT5E	-0.696399	0.0417851	1.37898
PPP2R2A	-0.315017	0.0417933	1.37889
PLA2R1	0.443327	0.0418695	1.3781
FAM72A	3.96191	0.042416	1.37247
CEP68	0.471641	0.0424696	1.37192
MAFF	-0.478079	0.0425267	1.37134
H3C8	1.23169	0.0426312	1.37027
C14orf132	0.762556	0.0426559	1.37002
SLC16A2	0.399902	0.0427386	1.36918
HSPA1B	0.498821	0.042801	1.36855
ATP2A3	0.496646	0.0431687	1.36483
ZNF185	0.423341	0.0433042	1.36347
ZSCAN21	-0.675496	0.0435591	1.36092
SPRR2D	-0.829524	0.0435697	1.36082
NWD1	0.282744	0.0437133	1.35939
IRF7	-1.30466	0.0437379	1.35914
TMEM123	-0.230394	0.0437958	1.35857
ATP11C	-0.546079	0.0438758	1.35778
USP36	-0.421863	0.0439936	1.35661
GSKIP	-0.271086	0.0439982	1.35656
INTS5	-0.309068	0.0440141	1.35641
FTO	0.385407	0.0440515	1.35604
NFIL3	-0.464787	0.0443934	1.35268
PLAAT2	-0.388288	0.0447223	1.34948
SLC38A7	-0.422563	0.0447643	1.34907
RDH11	-0.389313	0.04493	1.34746
COL1A1	-0.707163	0.0449335	1.34743
AK2	-0.245149	0.0450305	1.34649
DOP1A	-0.364685	0.0450434	1.34637
ETV3	0.35932	0.0454259	1.3427
AC019117.1	-0.633632	0.0455012	1.34198
CYP4F3	0.496854	0.0460407	1.33686
KLHDC7B-DT	-1.39805	0.0460559	1.33672
MAP1LC3B	-0.273269	0.0462666	1.33473
TIGAR	-0.413732	0.0464236	1.33326
EML5	-3.18693	0.0464628	1.33289
LOXL2	-1.09349	0.0465301	1.33227
EIF5	-0.400981	0.0465306	1.33226
AC118553.2	-2.65687	0.0467226	1.33047
ESM1	-2.33109	0.0467706	1.33003
MMS22L	0.651766	0.0468151	1.32961
CLDN7	-0.291343	0.0468287	1.32949
RAMAC	-0.41396	0.0468339	1.32944
MACC1-AS1	-3.77819	0.04706	1.32735
TAGAP	-1.50224	0.0470874	1.3271
XKR9	-1.01443	0.0471422	1.32659
OTX1	0.339175	0.0472576	1.32553
TRIM8	0.326719	0.0472667	1.32544
AC005522.1	-1.23025	0.0473024	1.32512
ELN	0.691735	0.0473085	1.32506
HLA-DMA	-0.321231	0.0474471	1.32379
GUCY1A1	-1.39534	0.0475504	1.32285
STX1A	-0.734794	0.04761	1.3223
AL731571.1	-1.19264	0.0476825	1.32164
DAB1	3.56552	0.0478046	1.32053
AGBL3	-0.627733	0.04791	1.31957
SINHCAF	-0.243656	0.0479359	1.31934
NUP214	0.376115	0.0479904	1.31885
AREG	-0.564631	0.0480168	1.31861
WBP1L	0.303534	0.048122	1.31766
SELENOO	0.481916	0.0485143	1.31413
CLDN10	-0.258255	0.0485952	1.31341
ADAM28	-0.23453	0.0487295	1.31221
ATP7B	0.483599	0.0488532	1.31111
GTPBP2	-0.78671	0.0489737	1.31004
CNTNAP2	0.521996	0.0490708	1.30918
EIF4EBP2	0.249218	0.0490973	1.30894
N4BP2L2	-0.246172	0.0491327	1.30863
TMEM45A	-0.39562	0.0492893	1.30725
VLDLR	-0.527434	0.0493996	1.30628
MT3	0.929316	0.0494473	1.30586
MMP10	-0.557304	0.0494766	1.3056
WIPI2	0.269267	0.0495819	1.30468
HSPA13	-0.38687	0.0496478	1.3041
ZNF268	-0.34986	0.0499706	1.30129
RND3	-0.297298	0.0499815	1.30119
ZNF329	0.509167	0.0500268	1.3008
AMIGO1	0.841754	0.0501284	1.29992
ATP13A2	0.330384	0.0501784	1.29948
STARD4	-0.341062	0.0501993	1.2993
CA11	0.812022	0.0503278	1.29819
AC025682.1	2.28067	0.0504252	1.29735
ARRDC2	0.48488	0.0506487	1.29543
THEM6	-0.235825	0.0508287	1.29389
UBE2L6	-0.713926	0.0508566	1.29365
LRRC73	0.433463	0.0510252	1.29221
VSTM2L	0.322288	0.0510623	1.2919
NEAT1	-0.293153	0.0510804	1.29175
AQP5	0.22833	0.0511221	1.29139
TRIM69	-0.450664	0.0511423	1.29122
CP	-0.251024	0.0511918	1.2908
TAF1D	-0.298724	0.0513536	1.28943
ANKRD9	0.481515	0.051391	1.28911
KRT23	-0.802861	0.0514388	1.28871
GALNT11	0.272686	0.0516648	1.28681
PLLP	0.345334	0.0518299	1.28542
RABGGTB	-0.259283	0.0519131	1.28472
SFPQ	0.290297	0.0519303	1.28458
TDG	-0.308722	0.051971	1.28424
PVT1	-0.456082	0.0521652	1.28262
AC005695.1	-2.12375	0.0522848	1.28162
MTURN	0.471733	0.0524896	1.27993
DTX3L	-0.51543	0.0525152	1.27971
C1orf52	-0.341418	0.0529136	1.27643
TCAF1	0.380946	0.0531861	1.2742
HLA-DRA	-0.368383	0.0532583	1.27361
WDR45	-0.290312	0.0535532	1.27121
PSMG3-AS1	-0.366991	0.053625	1.27063
CA12	-0.31961	0.0536412	1.2705
CASP1	-0.325641	0.0536696	1.27027
ARIH2OS	-0.860535	0.0539139	1.2683
TMEM267	-0.407329	0.0539312	1.26816
DDX25	1.83438	0.0539982	1.26762
BTAF1	-0.296846	0.0541058	1.26676
RPGR	0.271436	0.0541401	1.26648
JUN	-0.379035	0.0542321	1.26574
CCDC144NL-AS1	-0.365453	0.0543981	1.26442
SEC24C	0.269593	0.0544047	1.26436
SPRR1A	-0.999402	0.0546501	1.26241
SGSM2	-0.288298	0.0547546	1.26158
NMI	-0.316406	0.0547615	1.26152
PEG10	0.522487	0.0549473	1.26005
NUP37	0.327514	0.0549708	1.25987
AC020916.1	-0.641527	0.0550083	1.25957
STMN1	0.288848	0.0550185	1.25949
JMJD1C	-0.21619	0.0552492	1.25767
LOX	-0.253898	0.0553645	1.25677
DNAH14	-0.670775	0.0554236	1.25631
IL7R	-3.11973	0.0555479	1.25533
SLC46A1	0.536765	0.05555	1.25532
PLB1	-0.88544	0.0556405	1.25461
CAPN13	-0.455641	0.0557508	1.25375
TGFBR2	0.235525	0.0562561	1.24983
NOS2	0.892038	0.0564866	1.24805
TAGLN	-0.571966	0.0566051	1.24714
HIGD2A	0.20791	0.0567076	1.24636
SNX21	0.600298	0.0568368	1.24537
EGFL6	0.761661	0.0570862	1.24347
HCAR3	-0.563729	0.057136	1.24309
RTL8B	0.582262	0.05715	1.24298
H6PD	0.246785	0.0571744	1.2428
STK10	-0.423922	0.0571816	1.24274
ARTN	0.76529	0.0571871	1.2427
CYP2F1	0.348519	0.0572229	1.24243
STAMBPL1	0.858023	0.0573323	1.2416
LAMC2	-0.37932	0.0573665	1.24134
ACTR3	-0.199808	0.0573794	1.24124
GALNT14	-1.10609	0.0573929	1.24114
PTPRQ	1.49933	0.0574095	1.24102
GLCCI1	0.574675	0.0574426	1.24077
TMLHE	-0.476107	0.0575854	1.23969
TNNI2	1.23868	0.0576322	1.23933
NSMCE2	-0.337897	0.0577254	1.23863
ANTXR2	-0.381508	0.0577374	1.23854
RAPGEFL1	0.601266	0.057788	1.23816
DPH1	0.354607	0.0579307	1.23709
KIF1C	0.276655	0.0580128	1.23648
FOXN3	0.264317	0.0580652	1.23608
NAA40	0.29432	0.0584894	1.23292
POLD4	0.521016	0.0585219	1.23268
FAM114A1	0.309076	0.0587426	1.23105
AL132780.1	2.90328	0.0587509	1.23099
RPS6KB1	-0.264702	0.058833	1.23038
SLC12A9	0.584832	0.0588548	1.23022
DNAJC21	0.302424	0.0590123	1.22906
AC217774.1	-3.72523	0.0590996	1.22842
GCNT3	-0.269289	0.0591231	1.22824
AC001226.2	2.26743	0.0591361	1.22815
FOXO3	0.273299	0.0593198	1.2268
SORCS2	0.831521	0.0593211	1.22679
LHX6	1.08259	0.0593965	1.22624
TMEM168	0.322726	0.0594122	1.22612
RNF19A	-0.423342	0.0596058	1.22471
LSM11	1.67288	0.0596359	1.22449
CXCL14	-0.468777	0.0597996	1.2233
CD6	-1.2865	0.0598337	1.22305
HSD17B7	-0.310592	0.0600541	1.22146
AL021937.4	-3.93586	0.0600752	1.2213
CENPW	-0.475266	0.0603925	1.21902
KLF8	0.984371	0.0604282	1.21876
STK39	0.387972	0.0604972	1.21826
CKB	0.197874	0.0605407	1.21795
ATG14	0.49556	0.060608	1.21747
ANXA3	-0.333459	0.0606105	1.21745
ECI2	0.373081	0.0606696	1.21703
LMO3	0.801731	0.0609349	1.21513
CHMP5	-0.200973	0.0609779	1.21483
AC145285.2	2.02527	0.0612346	1.213
HLA-E	-0.218176	0.0613734	1.21202
GK	-0.511354	0.0613818	1.21196
NRARP	-1.51126	0.0614664	1.21136
YAP1	0.25543	0.0614672	1.21136
AC010422.6	2.00706	0.0616769	1.20988
IFI16	-0.304643	0.0616884	1.2098
SERPING1	-0.458091	0.0617619	1.20928
CAMSAP3	0.640039	0.0617719	1.20921
HERC5	-1.87532	0.0618663	1.20855
SLC25A15	-0.84009	0.0618798	1.20845
FZD10	3.14227	0.0620547	1.20723
NGB	3.11425	0.0622968	1.20553
RIPOR3	-1.50382	0.0624945	1.20416
NAA20	-0.180605	0.0625269	1.20393
PHYHD1	0.496845	0.0625273	1.20393
ITPK1-AS1	-3.35649	0.06255	1.20377
TPK1	-0.584415	0.0626165	1.20331
VWF	-1.16622	0.0626309	1.20321
CLK2	0.626307	0.0627395	1.20246
FAM210A	-0.371999	0.0629595	1.20094
AC005082.1	-2.33019	0.0633314	1.19838
NME1	-0.330905	0.0633329	1.19837
ZNFX1	-0.339076	0.063371	1.19811
PPP1R15A	-0.388079	0.0634068	1.19786
AC114763.1	1.79276	0.0636925	1.19591
SALL2	0.912996	0.0637839	1.19529
TCEA3	0.631103	0.0637933	1.19523
ECRG4	0.237966	0.0638029	1.19516
CLDN4	-0.257166	0.0638271	1.19499
CATSPERG	0.997982	0.0638661	1.19473
AL121672.2	3.32974	0.0638836	1.19461
APOBEC3A	-1.68038	0.0642112	1.19239
PPL	0.437384	0.064488	1.19052
MED20	0.323365	0.0647008	1.18909
PADI4	3.74163	0.064714	1.189
EIF2AK4	0.265587	0.0648918	1.18781
PATL1	-0.495287	0.0648926	1.18781
LGALS2	-3.83127	0.0649813	1.18721
KLHDC7B	-3.36946	0.0649932	1.18713
GAN	0.336858	0.0650055	1.18705
STOM	-0.300778	0.0651562	1.18604
GDPD3	0.995488	0.0652619	1.18534
UBE2F	-0.305513	0.0654782	1.1839
CCDC3	0.644457	0.06548	1.18389
EIF5A2	-0.578396	0.0656974	1.18245
GCNT2	-0.300722	0.0659182	1.18099
CDON	0.757069	0.0659196	1.18099
IFT20	0.310036	0.0663354	1.17825
QARS1	0.192773	0.0664013	1.17782
DHX40	0.298835	0.066469	1.17738
MED10	-0.292716	0.0666502	1.1762
ALDH3A2	0.393311	0.0666569	1.17615
METTL4	-0.376652	0.0667323	1.17566
AC022007.1	0.536978	0.066796	1.17525
IDI1	-0.208282	0.0668953	1.1746
PLEK2	-0.373742	0.0671056	1.17324
ZFAND2A	-0.417852	0.0672529	1.17229
C19orf53	0.243837	0.0672752	1.17214
IL6	-1.66512	0.0672956	1.17201
TIFA	-0.593025	0.0673503	1.17166
AC010255.1	1.12533	0.0673846	1.17144
SLC47A2	1.22168	0.0674297	1.17115
CYB5R3	0.210804	0.0676533	1.16971
PLOD2	-0.33689	0.0678669	1.16834
ALOX15	0.269777	0.0680518	1.16716
PFKP	-0.294942	0.0682919	1.16563
TRAPPC9	0.306806	0.0683259	1.16541
SETD5	-0.399182	0.068396	1.16497
PSMB9	-0.459131	0.0684672	1.16452
GDF7	1.66688	0.0684813	1.16443
ANKRA2	-0.283969	0.0685951	1.16371
ARG2	-0.888946	0.0686015	1.16367
GPAT2	0.925429	0.0687225	1.1629
HLA-B	-0.331935	0.0687601	1.16266
DDX59	0.327816	0.0687652	1.16263
TGM1	-0.250888	0.0689552	1.16143
ORC4	-0.208848	0.0689669	1.16136
MED16	0.246733	0.0689793	1.16128
P2RY2	-0.386389	0.0691064	1.16048
THRA	0.479647	0.0695319	1.15782
ACAT2	-0.296134	0.0695366	1.15779
DAPL1	1.01791	0.0698903	1.15558
UBA2	-0.232751	0.0698927	1.15557
ALDH3A1	0.353422	0.0699491	1.15522
AC105345.1	-3.04429	0.0699547	1.15518
WSB1	-0.292692	0.0700192	1.15478
AP4B1	-0.422623	0.0701683	1.15386
NDUFA10	0.176941	0.0701745	1.15382
FST	-0.815991	0.0703668	1.15263
RASA2	-0.415537	0.0703738	1.15259
ZNF512	0.454494	0.0706426	1.15093
KRBA1	0.596915	0.0706552	1.15086
LAPTM5	-1.65248	0.0708935	1.14939
KRT86	-0.615547	0.0709013	1.14935
DYNLT1	-0.157552	0.070911	1.14929
CPE	0.407527	0.0709476	1.14906
RNF207	-0.525998	0.071016	1.14864
RPL14	0.149857	0.071296	1.14694
RNF168	0.318522	0.0713548	1.14658
MVD	-0.356203	0.0713925	1.14635
CEPT1	-0.249594	0.0716514	1.14478
HOOK1	0.373531	0.0716947	1.14451
FBLN2	0.48405	0.0719393	1.14303
ADRB2	-0.52756	0.072198	1.14148
PIK3R1	0.430025	0.0724771	1.1398
GASK1B	0.879507	0.0725169	1.13956
TIMP3	0.354097	0.0726577	1.13872
GLRX	-0.302458	0.0729044	1.13725
PIGA	-0.440927	0.0730839	1.13618
ID2-AS1	2.93259	0.0734718	1.13388
ANO6	0.237895	0.0734913	1.13376
TNNT3	0.468139	0.0736278	1.13296
CHST12	0.354078	0.0737329	1.13234
TMEM171	-0.78403	0.0737728	1.1321
TGM2	-0.181576	0.0738912	1.13141
CACNA2D1	1.68565	0.073893	1.1314
CCL28	-0.383475	0.0739456	1.13109
AGPAT1	0.374259	0.0740438	1.13051
AC008691.1	2.73808	0.0741012	1.13018
SLC22A3	-0.894348	0.0742715	1.12918
ZNRF1	0.415762	0.074355	1.12869
APBB2	-0.420084	0.0747177	1.12658
AC138696.2	3.25808	0.0747275	1.12652
SPHK1	-0.544707	0.0748188	1.12599
MRPL16	0.234275	0.0750628	1.12458
OSTM1	-0.308012	0.075217	1.12368
TRIM2	-0.172757	0.0753191	1.12309
NTN4	-0.336049	0.0753747	1.12277
FAM83A	-0.347722	0.0755097	1.122
MYEOV	-1.00934	0.0757031	1.12089
C1GALT1	-0.228794	0.075871	1.11992
AL117332.1	1.95643	0.0758763	1.11989
FBXO17	0.665025	0.076123	1.11848
ZBTB24	0.574907	0.0761861	1.11812
MTR	0.323377	0.0762655	1.11767
TENT5B	0.576583	0.076531	1.11616
LIX1L	0.483806	0.0765869	1.11585
PLK2	-0.248721	0.0765966	1.11579
PARP8	-0.279091	0.0768516	1.11435
MAPK8IP1	0.568123	0.0769349	1.11388
NECTIN4-AS1	2.12132	0.0769953	1.11354
MAML1	-0.439334	0.077245	1.11213
RACGAP1	0.413265	0.077277	1.11195
P4HA1	-0.236042	0.0773144	1.11174
SLIT2	1.7952	0.077384	1.11135
PISD	-0.417821	0.0774734	1.11085
PPP2R3A	0.414519	0.077534	1.11051
SEPTIN7-DT	1.58516	0.0775689	1.11031
GINS2	1.2188	0.0776499	1.10986
PGAP3	0.39175	0.0779678	1.10808
ZNF286A	-0.454617	0.0781303	1.10718
SH3GLB2	0.354153	0.0781371	1.10714
STIM2-AS1	1.45549	0.0782273	1.10664
STRA6	-0.501789	0.0784952	1.10516
GNAI2	0.289008	0.0786656	1.10422
AC004233.2	1.11468	0.0788045	1.10345
SIK2	-0.341746	0.0791929	1.10131
TPBG	-0.382088	0.0793468	1.10047
CFLAR	-0.279988	0.0794884	1.0997
TP53TG1	0.265946	0.0795241	1.0995
FADS1	-0.36615	0.0796235	1.09896
RBM11	-1.53564	0.0798089	1.09795
PARP10	-0.312423	0.0798316	1.09783
AC015922.3	-0.831276	0.0799227	1.09733
HERC1	0.323522	0.0799677	1.09709
AC016134.1	-3.00102	0.0799891	1.09697
UTRN	0.233074	0.0800447	1.09667
H1-4	0.793364	0.0800746	1.09651
STARD3NL	-0.234766	0.0801102	1.09631
C1RL-AS1	-0.825515	0.0801663	1.09601
SORL1	0.302495	0.0802053	1.0958
CYP2B6	0.386284	0.0802338	1.09564
PPP2CA	-0.187752	0.0802361	1.09563
PXK	-0.437441	0.0802685	1.09545
ACHE	-1.36511	0.0803071	1.09525
SLC26A11	-0.495126	0.0804693	1.09437
ZNF124	-0.460139	0.0805001	1.0942
MTA1	0.51362	0.0805884	1.09373
GGACT	-0.591865	0.0807891	1.09265
PTOV1	0.268617	0.0807954	1.09261
KYAT1	0.52011	0.0809325	1.09188
PHYHIP	0.497296	0.0809511	1.09178
FAM24B	-1.21508	0.0811604	1.09066
CASP4	-0.207485	0.0813675	1.08955
AP001596.1	2.15686	0.0815468	1.08859
C1R	-0.594324	0.0815619	1.08851
AC025580.2	-1.4726	0.0815838	1.0884
ITPRIPL1	0.495382	0.0816095	1.08826
TSPAN5	-0.275981	0.0816514	1.08804
JPT1	0.270978	0.0817631	1.08744
CPNE3	0.261124	0.0817994	1.08725
ABL2	-0.413929	0.0818184	1.08715
IRAG1-AS1	0.713415	0.0818356	1.08706
NIPSNAP3A	0.267664	0.081966	1.08637
SNRNP200	0.185778	0.0820273	1.08604
GORAB	-0.434598	0.0820698	1.08582
CREB5	-1.21445	0.0820891	1.08571
TYMS	0.480506	0.0820927	1.0857
PSMD12	-0.203761	0.0821001	1.08566
AC104126.1	0.397373	0.0824324	1.0839
RP1	0.269185	0.0824493	1.08381
AC005261.1	-0.344855	0.0826559	1.08273
TMEM98	0.177674	0.0826618	1.0827
CEP131	0.409571	0.0826993	1.0825
PRXL2A	-0.2263	0.0827917	1.08201
MUC3A	-3.70597	0.0828764	1.08157
AF165147.1	1.15514	0.0828834	1.08153
CDKN1A	-0.282377	0.082917	1.08136
PCAT1	-0.876491	0.0829397	1.08124
CLSTN1	0.218689	0.0830321	1.08075
KRT7-AS	-1.05308	0.0830616	1.0806
AC010998.3	1.96689	0.0831554	1.08011
PSAPL1	1.18926	0.0832638	1.07954
SLIT1	1.00974	0.0833907	1.07888
WASHC2C	0.287142	0.0836241	1.07767
GCN1	0.313286	0.0838135	1.07669
AC233280.1	-3.65834	0.0839786	1.07583
LRIG3	0.290307	0.0840334	1.07555
PIGM	-0.302999	0.0841306	1.07505
FAM13B	0.341738	0.0841602	1.07489
GPX2	0.404616	0.0841911	1.07473
SLC4A11	0.252342	0.0842587	1.07439
PSMB8	-0.267629	0.0842906	1.07422
BCL7A	0.279979	0.084322	1.07406
RTBDN	-3.65843	0.0843533	1.0739
HIVEP1	-0.462649	0.0844294	1.07351
CCNL1	-0.267747	0.084448	1.07341
FUT8	-0.286253	0.0844577	1.07336
ATF3	-0.718559	0.0845531	1.07287
EMP1	-0.424571	0.0845951	1.07265
E2F4	-0.282113	0.0846338	1.07246
NOP53	0.230191	0.0846347	1.07245
TMCC2	0.611383	0.0846391	1.07243
EPOR	0.718369	0.0847916	1.07165
THAP3	-0.531096	0.0849334	1.07092
RCN1	-0.426344	0.0850852	1.07015
EPB41L4A-DT	0.975684	0.0851576	1.06978
ULBP2	-0.862377	0.0852353	1.06938
PIAS1	0.209225	0.0852826	1.06914
ITGB5	0.500164	0.085422	1.06843
AL354928.1	3.30938	0.0854616	1.06823
TNFRSF14	-0.245149	0.0857287	1.06687
CMBL	0.448974	0.0857724	1.06665
FAM177B	2.74206	0.0859255	1.06588
AC020551.1	3.67587	0.0859747	1.06563
CHST2	-1.22575	0.0860061	1.06547
FHL3	-0.442135	0.086029	1.06536
NDUFA8	0.219266	0.0860895	1.06505
ABAT	0.758662	0.086118	1.06491
IMPDH2	0.248836	0.0861546	1.06472
ATP6V0A4	0.508185	0.0862094	1.06445
NELL1	3.25996	0.0864883	1.06304
RWDD2B	-0.363329	0.0866981	1.06199
MASP1	-3.56796	0.0867863	1.06155
AP002449.1	-3.34412	0.0868215	1.06137
SLC6A20	-0.732362	0.0868897	1.06103
PAIP1	-0.272051	0.086983	1.06057
PSME2	-0.408801	0.0869868	1.06055
COLCA1	0.433665	0.0870825	1.06007
RFK	-0.239679	0.0871644	1.05966
SRFBP1	-0.272907	0.0873956	1.05851
STOX1	0.236635	0.0876374	1.05731
LRRC26	0.594602	0.0878133	1.05644
ZNF79	-0.532818	0.0878236	1.05639
AL033397.1	0.525566	0.0881124	1.05496
SSBP1	-0.192058	0.0882039	1.05451
UAP1L1	-1.08616	0.0883102	1.05399
TMEM138	-0.276624	0.0883607	1.05374
GEN1	0.479689	0.0883994	1.05355
SIPA1L2	-0.459716	0.0883997	1.05355
MTRNR2L10	1.52694	0.0885098	1.05301
SMC3	0.229639	0.0886063	1.05254
AC009171.2	3.11894	0.0886651	1.05225
CAV1	0.198242	0.0889128	1.05104
FAM13A	0.276151	0.0889506	1.05085
ZNF585B	0.492745	0.0889961	1.05063
H4C5	-1.14312	0.0889999	1.05061
HAX1	-0.326327	0.0891308	1.04997
NTN1	-0.527539	0.0891789	1.04974
PSG4	-1.09624	0.0892574	1.04936
GIGYF1	0.43821	0.0895354	1.04801
ALDH3B1	0.234754	0.0896774	1.04732
PCDHGC5	-3.43127	0.0897628	1.0469
LAPTM4B	0.185515	0.089949	1.046
TBC1D2B	0.398411	0.0901503	1.04503
FOXD1	-2.51633	0.0901934	1.04483
MUS81	-0.359691	0.0902718	1.04445
CAPNS2	0.735813	0.0904113	1.04378
CAPN10-DT	-1.10461	0.0904213	1.04373
SCNN1B	0.441349	0.0906568	1.0426
AL035454.1	2.89812	0.0910178	1.04087
SUGCT	0.884934	0.0910423	1.04076
TMEM270	0.880472	0.0910446	1.04075
SPATA20	0.278192	0.0910776	1.04059
FCGR2A	-1.03277	0.0910857	1.04055
DCXR	0.318458	0.0911779	1.04011
ATG3	-0.187521	0.0911921	1.04004
HLA-DQB1-AS1	-2.78892	0.0912125	1.03995
EPHB2	0.277196	0.0912989	1.03953
ARL8B	-0.230753	0.0913259	1.03941
DHX57	0.292784	0.0915947	1.03813
DISP1	0.804644	0.0916619	1.03781
NEK11	0.224511	0.091669	1.03778
GBP2	-0.26868	0.0916772	1.03774
STYX	0.29031	0.0917494	1.0374
FIBCD1	-2.12867	0.0918226	1.03705
PPP5D1	1.2458	0.0921623	1.03545
HSPA12A	0.483388	0.0925122	1.0338
THAP12	0.320082	0.0926429	1.03319
LMNB1	0.531599	0.0928845	1.03206
VMP1	-0.146977	0.0930605	1.03123
TSC2	0.207779	0.0931042	1.03103
CDKL1	0.49877	0.0932976	1.03013
WNK1	0.274727	0.0934033	1.02964
RAI14	-0.165661	0.0936442	1.02852
CDKN2B	-0.299779	0.0939095	1.02729
SENP8	0.416834	0.0940529	1.02663
CAP1	-0.176396	0.0941336	1.02626
ANXA8L1	0.225554	0.0941952	1.02597
S100P	-0.596771	0.0941971	1.02596
BAK1	-0.375481	0.0942048	1.02593
DHCR7	-0.275907	0.09422	1.02586
CARD14	-0.678571	0.0942391	1.02577
SLC25A5	0.150196	0.0944371	1.02486
SRD5A3	-0.387491	0.0944852	1.02464
CXXC1	0.259421	0.0945555	1.02431
RPL23	0.180035	0.0945759	1.02422
MADD	0.288479	0.0946693	1.02379
TCHP	0.374612	0.0946782	1.02375
KIAA1671	0.312171	0.0947006	1.02365
PAM16	-0.661816	0.0948024	1.02318
SDK2	0.694739	0.0948378	1.02302
DDB1	0.156734	0.0951202	1.02173
C2orf74	0.370722	0.0952982	1.02092
ATPAF1	0.290181	0.0953051	1.02088
PDF	-0.741111	0.0953074	1.02087
RUNDC3B	-0.98404	0.0953288	1.02078
TLE4	-0.35965	0.0953336	1.02075
SMPDL3A	0.34775	0.0954274	1.02033
PIP5K1C	0.382493	0.0955589	1.01973
PDP2	-0.301828	0.0957807	1.01872
NR1D1	-0.541831	0.0959542	1.01794
CENPS-CORT	-1.78121	0.0959666	1.01788
RNMT	-0.269132	0.0960322	1.01758
PKP1	0.232214	0.0963552	1.01612
CAHM	-3.00921	0.0964651	1.01563
MDK	-0.30249	0.0965753	1.01513
QPRT	-1.79496	0.0966977	1.01458
AL391988.1	-1.41728	0.0967075	1.01454
ATF7	-0.325838	0.0967677	1.01427
LRRC8A	0.219141	0.0967815	1.01421
VIPR1	0.580012	0.0967932	1.01416
TATDN2	0.676872	0.0969888	1.01328
CDK18	-0.383405	0.0970929	1.01281
CIPC	0.211706	0.0970986	1.01279
GPR39	0.438747	0.0970992	1.01278
LINC02298	0.933321	0.0971045	1.01276
PPP3CB	0.287461	0.0971556	1.01253
EWSR1	-0.148944	0.0975506	1.01077
LINC01671	2.82425	0.0975667	1.0107
COL7A1	0.38117	0.0975715	1.01068
AC093752.3	2.73428	0.0978533	1.00942
IL18	0.336739	0.0982173	1.00781
PON3	0.414308	0.0982474	1.00768
P3H2	0.493734	0.0985926	1.00616
SIGIRR	-0.302987	0.0986845	1.00575
KREMEN1	0.225814	0.0986882	1.00573
ATMIN	0.343418	0.0987397	1.00551
GATAD2A	0.265411	0.0988481	1.00503
LRIG2-DT	2.59228	0.0989065	1.00478
ZNF703	0.552687	0.0989128	1.00475
HAL	3.25862	0.0989487	1.00459
SYN3	1.69244	0.0992443	1.00329
TMEM115	-0.220111	0.0992973	1.00306
PHLDA2	-0.421809	0.0993012	1.00305
SOCS3	-0.818688	0.0994798	1.00227
CXCL11	-2.96748	0.0995526	1.00195
WDR90	0.301172	0.0995746	1.00185
RHBDD3	-0.313971	0.099674	1.00142
ZSCAN9	-0.423247	0.0997349	1.00115
TF	-0.668004	0.099903	1.00042
LNPK	0.255056	0.0999531	1.0002
MKX	-0.406137	0.0999574	1.00018
ST6GAL1	0.245549	0.0999851	1.00006
ITGB6	-0.426755	0.0999933	1.00003
DCT	2.77921	0.100041	0.999822
MTX2	-0.20843	0.100111	0.999518
RALGAPA2	0.204766	0.100234	0.998987
PDK1	-0.548375	0.100234	0.998983
PDP1	-0.413245	0.100235	0.99898
POLR2G	-0.281042	0.100345	0.998505
TNFAIP8L2	-3.82263	0.100592	0.997438
RAB9B	1.42165	0.100595	0.997425
SMS	-0.186254	0.100608	0.997369
AIM2	-3.51219	0.100614	0.997341
SAA2	-0.795559	0.100667	0.997114
LIPT2	-0.453905	0.10069	0.997012
ARHGAP10	0.522659	0.100783	0.996613
CHCHD1	0.240662	0.100869	0.996244
PRSS21	0.504071	0.101062	0.995412
LRRC10B	0.295801	0.101216	0.994753
IL15RA	-0.640394	0.1013	0.994392
HMOX1	-0.550026	0.1013	0.99439
SEPHS2	-0.22279	0.101372	0.994082
DDIT3	-0.761689	0.101375	0.994068
VNN3	-1.05261	0.101379	0.994051
NAPEPLD	0.371044	0.101446	0.993764
ELAPOR1	0.252779	0.101475	0.993643
TNFAIP8L3	0.591184	0.101497	0.993546
ITSN1	0.27624	0.101575	0.993213
FAM168A	0.509256	0.101688	0.992732
CACUL1	-0.179453	0.101689	0.992726
ZNF341	0.742438	0.101696	0.992698
FAM50A	-0.256958	0.101752	0.992459
AMD1	-0.256082	0.101808	0.992219
PTPRZ1	0.175289	0.101866	0.991969
DUSP2	-0.893129	0.102067	0.991116
SLC16A11	0.514944	0.102092	0.991006
MOB3C	-0.395519	0.102203	0.990536
CLCNKB	0.474726	0.102316	0.990058
AC005537.1	1.02166	0.10236	0.989871
PVR	-0.415569	0.102386	0.989758
ANKRD37	-0.25754	0.102444	0.989513
PADI3	0.702065	0.102466	0.989419
IPO8	0.309212	0.102509	0.989238
CHL1	-0.265083	0.102699	0.988436
GJB2	-0.574451	0.102777	0.988103
SPATA2	-0.428944	0.102835	0.987857
PAK1IP1	-0.366949	0.102868	0.987719
IQANK1	0.237265	0.102905	0.987563
IPPK	-0.462618	0.10303	0.987037
PTHLH	-0.289579	0.103194	0.986346
DNAJA1	-0.165605	0.103231	0.98619
AC036176.1	0.659871	0.103363	0.985635
AL121761.1	1.07984	0.103377	0.985578
TMEM92-AS1	-3.27305	0.103492	0.985094
RAB6A	-0.191295	0.103752	0.984005
GSTA4	0.337217	0.103966	0.983107
IFRD1	-0.927903	0.10398	0.983051
GSAP	-0.362313	0.104086	0.982609
PLEKHB1	0.206111	0.104166	0.982272
KIAA2013	0.451951	0.104507	0.980856
SBNO2	-0.643182	0.104523	0.980788
HS3ST6	0.626964	0.104558	0.980642
GPAA1	0.161259	0.104617	0.980398
CDK7	-0.205062	0.104788	0.979688
RASSF2	0.678863	0.104875	0.979328
ABHD2	0.279363	0.104897	0.979235
NTNG1	-1.14802	0.104999	0.978814
GRINA	-0.229431	0.10509	0.978438
TINCR	0.938902	0.10511	0.978356
ATP5MC2	0.189051	0.105175	0.978088
OPRL1	2.44975	0.105198	0.977994
DST	0.32657	0.105394	0.977182
PDZD11	-0.211375	0.10544	0.976995
ABCA9	-2.57571	0.105562	0.976493
GULP1	-0.279699	0.105658	0.976098
IDO1	-1.85371	0.105945	0.974921
ITGA5	-0.53152	0.105993	0.974723
BMP15	2.04359	0.106492	0.972685
FMO5	0.431767	0.106507	0.97262
ZNF860	0.576374	0.1068	0.97143
EFNA1	-0.163191	0.10691	0.970983
STX3	-0.245336	0.106913	0.97097
FBXO16	0.436951	0.106947	0.970831
SLC4A7	-0.333094	0.107141	0.970043
AL513122.2	-1.06809	0.107198	0.969812
AL161785.1	1.73466	0.107214	0.969749
TSNAX	-0.182069	0.107253	0.96959
MAPKAP1	0.295171	0.107482	0.968663
BANP	-0.377647	0.107489	0.968637
TMSB4X	-0.254716	0.107552	0.968383
GINS1	0.654153	0.107682	0.967856
AP2M1	0.15213	0.107717	0.967717
DLL1	0.475734	0.107827	0.967272
PSMD14	-0.20033	0.107956	0.966753
PIK3IP1-DT	-2.34486	0.108141	0.966011
MYH10	0.311686	0.1082	0.965772
GAA	0.208061	0.108259	0.965535
AC022382.1	3.00811	0.108312	0.965322
RARRES1	-0.659153	0.108339	0.965213
TMEM165	-0.370043	0.108357	0.965143
SIX2	0.480673	0.108382	0.965044
TRIM5	-0.256703	0.108388	0.965019
XYLT2	0.253211	0.10858	0.964251
LMO7	0.22064	0.108666	0.963907
SOX4	-0.38102	0.108879	0.963057
MBLAC2	0.393055	0.10913	0.962055
MAGED1	0.29998	0.109292	0.961411
CARNMT1-AS1	-3.66098	0.109369	0.961106
KIFC1	0.631391	0.10941	0.960941
FHL2	-0.320726	0.109456	0.96076
DCST1	1.91548	0.109522	0.9605
DGKA	0.318047	0.109616	0.960126
SNHG15	-0.501979	0.109802	0.959391
ZFP36	-0.287374	0.109813	0.959344
HSD17B11	0.295231	0.109843	0.959229
HNRNPA1	0.139755	0.109932	0.958874
MKNK1	-0.317187	0.109982	0.958677
SLC38A5	-0.333493	0.110074	0.958316
LINC01031	-1.66596	0.110096	0.958229
FHDC1	-0.414179	0.110276	0.95752
FNDC3B	-0.313264	0.110338	0.957275
DHFR2	0.339948	0.110635	0.956109
ERO1A	-0.400713	0.110678	0.95594
CYTH4	-3.25877	0.110693	0.955881
MEX3C	-0.38543	0.110801	0.955455
THUMPD3-AS1	-0.274728	0.111031	0.954554
RIT1	-0.233724	0.111246	0.953714
RCC1	-0.281645	0.111261	0.953659
GPX8	-0.310294	0.11132	0.953427
KCNE3	0.478156	0.111331	0.953384
CHST13	3.31452	0.111423	0.953025
TMEM268	-0.335382	0.111539	0.952575
HPS3	0.291052	0.111588	0.952381
ARNTL	-0.279937	0.111622	0.952252
SUCLG1	0.153699	0.111663	0.952092
FILIP1L	-0.660692	0.111673	0.952052
STX19	-0.494913	0.111711	0.951905
ATP8B3	1.21622	0.111788	0.951604
SRPX2	-0.298418	0.111824	0.951464
CAVIN3	0.276392	0.111904	0.951155
SIDT2	0.410649	0.111989	0.950825
PPP1CB	-0.189737	0.112129	0.950282
STAG3	0.886203	0.112278	0.949704
NUBP1	-0.314763	0.112287	0.949672
C1S	-0.832031	0.112304	0.949605
ZNF675	0.428551	0.112605	0.948441
RNF103	-0.282315	0.112723	0.947988
LZTS1	1.38772	0.112724	0.947985
VMO1	-0.138579	0.112727	0.947973
IVL	-0.840097	0.112852	0.94749
ZNF584	-0.274925	0.113061	0.946688
ESYT1	-0.195889	0.113231	0.946033
TLE5	0.224711	0.11338	0.945464
RTN3	0.144805	0.113426	0.945289
RABL3	0.265493	0.113453	0.945183
RNF14	-0.204937	0.113457	0.945167
MLX	-0.215297	0.113697	0.94425
CHADL	0.616013	0.11371	0.944201
BTC	-0.320821	0.113909	0.943441
KAZN-AS1	-3.43974	0.114021	0.943017
SNAPC1	-0.305614	0.114071	0.942825
AC010967.1	2.94313	0.114123	0.942626
OCRL	0.331107	0.114151	0.942521
PANX1	-0.356195	0.114205	0.942316
IER3	-0.632973	0.114427	0.94147
C3	-0.192979	0.11446	0.941347
BMPR1B	0.340995	0.114463	0.941336
PMAIP1	-0.878091	0.114505	0.941174
NIP7	-0.277088	0.114917	0.939615
SLA2	1.40817	0.114994	0.939324
INHBA	-1.05395	0.115234	0.93842
SPOCD1	-1.00591	0.115372	0.937898
PPM1K	-0.377912	0.11541	0.937756
AC009163.7	2.3473	0.11544	0.937642
TMEM191C	1.59456	0.115546	0.937244
TPT1	0.123427	0.115623	0.936957
SCARB2	-0.172654	0.115654	0.936839
POU2AF1	0.380008	0.115874	0.936013
AMOT	0.402032	0.116059	0.935322
AC090844.2	2.73878	0.116108	0.935137
TWIST2	2.35458	0.116131	0.935052
ARID2	0.21772	0.116379	0.934126
AC022784.1	2.28123	0.116501	0.933671
HKDC1	-1.0102	0.116515	0.933619
NUP88	-0.20929	0.116659	0.933083
NID2	1.88688	0.116683	0.932993
AC084824.5	-3.0426	0.11675	0.932741
MRLN	0.657563	0.116752	0.932736
PLIN2	-0.296128	0.116756	0.93272
FAM3B	0.423547	0.116856	0.93235
DNTTIP2	-0.213469	0.116965	0.931946
GBP4	-0.856764	0.117057	0.931602
Z98885.3	-2.77517	0.117059	0.931595
TFF3	0.381323	0.117188	0.931118
AMOTL2	-0.227948	0.117258	0.930858
DNAH17	-1.58783	0.117284	0.930761
IGFBP5	0.186443	0.117288	0.930747
SLC25A51	-0.424882	0.117466	0.930088
CTSF	0.295182	0.117609	0.929558
WAKMAR2	-0.673883	0.117806	0.928832
ATXN10	0.135835	0.117874	0.92858
TRPM4	0.216964	0.117945	0.928321
CILK1	0.282178	0.11796	0.928267
LTO1	-0.470117	0.118184	0.927441
SPRR1B	-0.22405	0.11819	0.92742
BOP1	-0.338893	0.118194	0.927405
LINC02832	-1.00317	0.11823	0.927271
HMGCS1	-0.309928	0.118323	0.926933
GPR35	2.86584	0.118462	0.926421
GAS6-AS1	0.90825	0.118471	0.92639
PDCD6	-0.136979	0.11866	0.925694
RAB8B	-0.321902	0.118753	0.925354
HSPA6	-1.35684	0.118764	0.925313
PLCD1	0.521038	0.118846	0.925016
RGS3	-0.376227	0.118966	0.924578
ASMTL	0.348359	0.119077	0.924171
PDCD10	-0.20942	0.11908	0.924162
SAA1	-0.804814	0.119111	0.924049
SULT2B1	0.22116	0.119377	0.923081
AC093866.1	0.783473	0.119478	0.922713
PARP3	-0.286137	0.119494	0.922653
HGS	-0.183351	0.119623	0.922184
LRP10	-0.212062	0.119636	0.922138
TIMM10	-0.329393	0.119723	0.921823
PITPNB	-0.25198	0.119775	0.921635
KANSL2	-0.325115	0.119793	0.921569
EBPL	0.245684	0.119861	0.921323
ZNF395	0.449282	0.119894	0.921202
FBLN1	0.229102	0.120052	0.920631
GRAMD2B	-0.313064	0.12006	0.920603
C14orf93	0.439301	0.120107	0.92043
DNAJC9	-0.379316	0.12016	0.92024
PROSER2	-0.450252	0.120183	0.920156
LINC01963	-1.12814	0.120209	0.920063
SOBP	0.420796	0.120232	0.919979
C17orf97	0.509441	0.12031	0.919699
TRIB1	-0.389897	0.120416	0.919314
AL513550.1	0.596651	0.120418	0.919307
ELMOD1	-0.937889	0.120684	0.918352
NCK1	-0.370325	0.120695	0.91831
PREX1	1.955	0.120796	0.917946
DYDC1	-0.465382	0.120909	0.917541
COL6A6	2.85781	0.120975	0.917305
SAMD4B	0.345454	0.121003	0.917204
XRN1	-0.238928	0.121019	0.917147
AEN	-0.289198	0.121031	0.917104
SLC25A25-AS1	0.644943	0.121037	0.917082
PTK2B	0.244222	0.121056	0.917014
EML6	0.549444	0.121088	0.9169
AL138760.1	3.31495	0.121093	0.91688
MID2	-0.442154	0.121096	0.916869
TIPARP-AS1	-0.823611	0.121152	0.916669
CLU	0.23062	0.121173	0.916593
PPP3CC	-0.227632	0.121177	0.916579
TMX2	-0.211467	0.121261	0.91628
AC025048.4	-0.364425	0.121388	0.915826
CRMP1	1.70397	0.121495	0.915441
HDAC2	-0.171429	0.121531	0.915312
MYOM1	-1.91696	0.121589	0.915104
ZFYVE26	-0.444943	0.121604	0.915054
CBY3	-2.95447	0.121631	0.914956
HARS1	-0.186253	0.121717	0.91465
ENOPH1	-0.217112	0.121808	0.914325
POMP	-0.163283	0.121821	0.914278
EXOC6B	0.243362	0.122011	0.913602
PLS3	0.222632	0.122153	0.913097
MUL1	-0.236823	0.122192	0.912958
CD74	-0.221526	0.122241	0.912784
GAMT	0.363764	0.122281	0.912642
WDR76	0.742747	0.122326	0.91248
DLG4	-0.869933	0.122409	0.912186
DBF4	-0.298497	0.122497	0.911874
NOS1AP	0.557365	0.122506	0.911843
CMAS	-0.159899	0.122671	0.911259
AC007098.1	0.661808	0.122703	0.911144
CNP	-0.265626	0.123007	0.910069
CASP10	-0.335714	0.123129	0.909639
EPHB3	0.410958	0.12314	0.909601
TPM1	-0.236452	0.123245	0.909231
FOSL1	-0.552055	0.123352	0.908854
FKBP5	0.328538	0.123501	0.908331
C1orf50	-1.02368	0.123608	0.907953
TSPAN7	0.691705	0.123809	0.907247
MYCL	0.441135	0.123984	0.906633
KLRG2	1.47012	0.124104	0.906214
HSD17B2	-0.268678	0.124149	0.906058
SEL1L	0.219197	0.124213	0.905832
GTPBP4	-0.231403	0.124334	0.905411
ATAD2	0.429123	0.124687	0.904179
ZNF77	0.490122	0.124836	0.90366
ID3	0.244188	0.124841	0.903641
AMTN	-1.44726	0.124848	0.90362
ATP8B4	-0.968862	0.125055	0.9029
AL161431.1	-1.42412	0.125093	0.902768
LINC01709	0.563522	0.125131	0.902636
ACVR1B	0.336904	0.12526	0.902187
C8orf37	-0.41005	0.125478	0.901434
ASPH	-0.133176	0.125591	0.901041
CRY2	0.282244	0.125656	0.900816
CIRBP	0.199485	0.125707	0.90064
CELSR1	0.304405	0.125718	0.900602
ZDHHC2	0.19938	0.125738	0.900532
NMNAT2	-0.640378	0.125746	0.900504
CLCN7	-0.3081	0.125823	0.900239
RCAN1	-0.44566	0.125882	0.900037
BTBD11	-0.658417	0.125966	0.899747
LINC00511	-0.287943	0.12598	0.899698
FBLIM1	-0.299715	0.125982	0.899692
EVA1A	-0.489169	0.126041	0.899489
TMC4	0.175538	0.12608	0.899354
PDRG1	-0.322546	0.126083	0.899343
LXN	-0.158613	0.126114	0.899237
ZNF138	-0.366497	0.126147	0.899123
MYORG	0.288681	0.126278	0.898674
C12orf54	0.716597	0.126425	0.898165
TRIO	-0.374702	0.126436	0.898129
BAG1	0.173539	0.126473	0.898003
FEZ2	-0.29189	0.126517	0.89785
ATP2B1	-0.238949	0.126541	0.897769
KLHL5	-0.400767	0.126548	0.897745
INSIG1	-0.332314	0.126574	0.897656
ZMYM4-AS1	-2.8805	0.126617	0.897509
LNX2	0.237507	0.126652	0.897388
IPO11	0.209283	0.126819	0.896817
TMEM248	0.160275	0.126821	0.896809
CDK17	-0.2027	0.126888	0.896581
LACTB2	-0.28979	0.126919	0.896475
AC006058.3	-2.3813	0.126936	0.896414
MYL12A	-0.137383	0.126966	0.896314
COQ8A	0.244634	0.127043	0.89605
TTC38	-0.283604	0.127123	0.895777
TMC5	-0.267885	0.127167	0.895626
AC098851.1	0.925455	0.127292	0.895199
SLFN5	-0.648446	0.127293	0.895196
SNCAIP	-0.593389	0.12733	0.895071
DAPK3	-0.247586	0.127449	0.894664
PPIF	-0.190478	0.127451	0.894655
SCGB3A1	0.291427	0.127505	0.894474
HADHB	0.144677	0.127514	0.894444
RPF2	-0.320162	0.127703	0.893797
NISCH	0.29519	0.127771	0.893569
LINC02542	-2.34757	0.127863	0.893257
SMG1	-0.217154	0.127891	0.893161
BTG2	-0.186933	0.127919	0.893066
KIFBP	-0.220747	0.12803	0.892688
PFKM	0.242802	0.128121	0.892379
A4GALT	0.203791	0.128187	0.892157
MZF1-AS1	-0.571319	0.128248	0.89195
LNX1-AS1	-3.19462	0.12844	0.8913
THBD	-0.414426	0.128575	0.890844
MPPED2	0.779233	0.128623	0.890682
ZBTB20	0.272248	0.128711	0.890383
TFEB	0.405176	0.128792	0.89011
ZDHHC17	-0.280414	0.128804	0.89007
ZNF780B	-0.458447	0.128864	0.889868
GPC1	0.205501	0.129023	0.889333
RAB7B	0.468668	0.129073	0.889166
AL831711.1	-3.3646	0.129106	0.889053
EPDR1	0.344927	0.129155	0.888889
CNIH4	-0.265879	0.129157	0.888881
STAC	-2.02132	0.129278	0.888477
GCNT1	0.345017	0.12931	0.888368
RASD1	-0.881532	0.129383	0.888122
AKIP1	-0.249751	0.129399	0.888068
MAP4K4	-0.339569	0.12945	0.887899
AC011997.1	-1.53468	0.12948	0.887796
LTBP3	0.289336	0.12962	0.887329
SHISA2	0.3787	0.129697	0.88707
CRISP3	0.951754	0.129741	0.886922
DCUN1D5	-0.270604	0.129855	0.886542
VKORC1L1	0.247416	0.129878	0.886466
EEF2	0.1426	0.129959	0.886193
FDFT1	-0.17847	0.130011	0.88602
TRIM16	-0.186394	0.130062	0.88585
TMEM130	-1.48514	0.130076	0.885804
NT5M	3.06946	0.130166	0.885504
TMEM160	0.33245	0.130266	0.885168
AC092910.3	-1.06028	0.130475	0.884474
RGMA	0.528088	0.130516	0.884337
MICALL2	0.272155	0.130579	0.884128
DRAM2	-0.160007	0.130678	0.883798
KIRREL3	-2.46539	0.130881	0.883122
SERPINB13	0.314994	0.130895	0.883076
USH1G	0.982737	0.130905	0.883044
LINC01579	2.81209	0.130951	0.88289
KIF21A	0.249941	0.130961	0.882857
ALG14	-0.317184	0.131035	0.882613
RP1L1	-3.62013	0.131086	0.882445
CAMK4	-1.55411	0.131147	0.88224
PLK1	0.443604	0.131172	0.882159
SOCS1	-1.16771	0.131247	0.881911
SLC25A25	-0.193714	0.131422	0.881334
SLC48A1	0.286569	0.131422	0.881333
HK1	0.162379	0.131509	0.881046
HERC3	0.356368	0.131586	0.880791
SLC25A6	0.119112	0.13159	0.880779
TRPM8	2.55588	0.131601	0.88074
AC027307.3	1.83077	0.131632	0.88064
MRPL33	0.200389	0.131742	0.880276
OPHN1	0.476969	0.132034	0.879314
AFF4	-0.171904	0.132104	0.879084
C6orf62	-0.322435	0.132133	0.878989
DENND1A	-0.55768	0.132139	0.878967
MB	0.317846	0.132302	0.878433
VPS33B	1.12492	0.132342	0.878304
WARS1	-1.00856	0.132481	0.877847
PROB1	-1.36098	0.132518	0.877724
CTBP1-DT	0.367674	0.132521	0.877717
RIPK2	-0.439283	0.13255	0.877619
RPS3A	0.162797	0.132608	0.87743
TMEM38A	0.311923	0.132849	0.876643
CPNE8	-0.306675	0.132915	0.876427
C15orf62	0.428836	0.132934	0.876364
PCP4L1	0.454705	0.132995	0.876163
ZNF274	-0.261752	0.133037	0.876026
PLPP2	-0.149796	0.133446	0.874695
ACYP1	0.275863	0.133512	0.874481
RNF114	-0.243181	0.133652	0.874026
SDR42E1	-0.257692	0.133728	0.873777
GMNC	0.821278	0.133743	0.873729
WDR74	-0.341738	0.133943	0.873081
AC008443.4	1.36346	0.133944	0.873077
SPAG9	-0.261442	0.133969	0.872994
GPBP1	-0.159401	0.133987	0.872938
SPATA1	-1.56997	0.134008	0.87287
BOD1	-0.363899	0.134036	0.872778
TBC1D22A	0.200833	0.134186	0.872292
MYO1B	-0.282955	0.134202	0.872242
CDR2L	0.404164	0.134233	0.872142
TMPRSS4	-0.282697	0.134266	0.872035
STK26	-0.226305	0.134321	0.871857
PPP3R1	-0.415087	0.134393	0.871625
AC020661.1	-1.92313	0.13443	0.871503
ING4	0.292075	0.134475	0.871357
SPOCK3	0.269187	0.134513	0.871237
H3-3B	-0.163236	0.134533	0.871171
AC022075.1	-0.340802	0.134553	0.871106
CLCA2	0.387516	0.13461	0.870923
CLCN6	-0.402253	0.134641	0.870824
ITGA3	-0.165974	0.134668	0.870737
RAP2B	-0.320442	0.134681	0.870693
FAM131A	0.253712	0.134695	0.870647
FH	0.158672	0.134752	0.870465
SLC39A10	0.319431	0.134769	0.87041
NEU1	-0.164238	0.135029	0.869574
CFB	-0.758974	0.135054	0.869493
TAF10	0.249244	0.13507	0.869442
GRIN3B	0.563569	0.135107	0.869323
AC009779.3	-2.37865	0.135137	0.869227
LAMA3	-0.302612	0.135201	0.869019
TSTA3	0.234442	0.135527	0.867976
TTC13	-0.445102	0.135528	0.86797
HCAR1	0.958554	0.135627	0.867654
HAUS3	0.320755	0.135922	0.866709
INTS12	-0.288573	0.135937	0.866662
AL353708.3	-1.54439	0.135973	0.866548
CD200R1L	-0.44494	0.135996	0.866474
GADD45B	-0.356755	0.136032	0.866359
OSMR	-0.416237	0.136067	0.866248
SVBP	0.338423	0.136089	0.866178
TTLL3	-0.389016	0.136112	0.866104
ADAMTSL5	0.370191	0.136196	0.865836
FAM120AOS	-0.337209	0.136212	0.865786
NFKBIB	-0.565526	0.136218	0.865765
PIEZO1	-0.322564	0.136238	0.865702
SLC49A3	0.711209	0.13632	0.865441
LRRFIP2	-0.198125	0.13635	0.865346
AC073370.1	-0.878585	0.136511	0.864833
LINC02068	-2.81639	0.136705	0.864216
EIF4B	0.147146	0.136718	0.864175
LINC02300	-0.633487	0.136794	0.863934
NDFIP1	0.152683	0.136828	0.863824
MATN3	-0.828952	0.136895	0.863613
AC026191.1	-1.57141	0.13702	0.863215
MFSD10	-0.265941	0.137162	0.862766
PIK3C2B	0.413284	0.137185	0.862695
RBM7	-0.195835	0.137188	0.862683
AL683887.1	1.03692	0.137268	0.86243
RHBDD1	-0.281077	0.137322	0.862261
DCLK1	-0.36444	0.137482	0.861756
ATP6V1B2	-0.247949	0.137598	0.861387
MAP3K7CL	-0.623647	0.137673	0.861152
SOX2	0.338637	0.137683	0.861119
SOCS5	0.393429	0.137741	0.860936
GYPC	-0.806319	0.137868	0.860538
COMMD10	-0.208541	0.137878	0.860505
C7orf26	0.428445	0.137881	0.860496
ZCCHC8	-0.315608	0.137893	0.860457
ACSS1	0.294576	0.137932	0.860335
CCN3	2.01981	0.137985	0.860169
KCNIP2	3.25164	0.138067	0.85991
TEAD4	-0.85607	0.138297	0.859188
PRELID1	-0.260517	0.138466	0.858658
MTX3	0.338408	0.138639	0.858116
KRT6B	-0.662118	0.138683	0.857978
TANK	-0.191714	0.1387	0.857924
HDAC9	-0.964998	0.138758	0.857743
SREBF1	0.149387	0.138984	0.857036
AC234781.1	-3.60793	0.139058	0.856803
RAB4B	-2.4084	0.139082	0.85673
POP5	0.262989	0.139121	0.856607
AC005253.1	-2.45991	0.139205	0.856344
AMIGO2	-0.553308	0.139235	0.856251
ZNF561	0.217357	0.139402	0.855732
CYP2A7	0.341709	0.139451	0.855579
ANXA2	-0.125463	0.139524	0.855352
AC117457.1	-0.876272	0.139813	0.854454
LIPA	-0.15914	0.140037	0.853757
ACBD6	-0.25217	0.140041	0.853743
LANCL2	0.302785	0.140053	0.853706
TMEM150A	-0.290038	0.140072	0.85365
PPM1H	0.200254	0.14009	0.853592
MCC	0.239303	0.14018	0.853314
VWA8	0.327289	0.140239	0.853131
TNS3	0.445663	0.140264	0.853054
APOBEC3G	-0.419818	0.140352	0.852782
FAM200A	0.335615	0.140361	0.852752
ZWINT	0.398837	0.140373	0.852718
TEAD1	-0.229125	0.140378	0.852701
CCL5	-2.10919	0.140612	0.851977
ACAD8	-0.297216	0.140718	0.851651
CNNM2	0.439879	0.140732	0.851607
LHFPL6	-0.66923	0.140781	0.851455
ZNF451-AS1	-2.22947	0.140805	0.851382
LINC00881	-2.60359	0.14084	0.851275
AL391097.2	-2.18586	0.141015	0.850736
PSMB2	-0.152486	0.141042	0.85065
AL121658.1	2.51447	0.141142	0.850345
AC073592.1	1.81279	0.14116	0.850288
ADGRF5	0.426328	0.141193	0.850186
CDCA7	0.879929	0.141227	0.850083
UCHL3	-0.208435	0.14131	0.849826
PLAU	-1.23485	0.141463	0.849357
CAGE1	-1.5779	0.141881	0.848076
BRD2	-0.169156	0.14209	0.847435
CDAN1	0.535125	0.142122	0.847339
SLC52A3	-0.519245	0.142135	0.8473
LRAT	-0.591339	0.142177	0.84717
GPR162	-0.34576	0.142277	0.846866
AL354836.1	1.50372	0.142405	0.846475
TMC8	-2.00687	0.14283	0.84518
MESP1	-0.52284	0.142859	0.845094
B3GALT4	0.291536	0.14288	0.845028
UBL7-AS1	0.618218	0.142908	0.844943
BOLA1	0.356246	0.142909	0.844942
CLIP3	1.56676	0.142927	0.844887
S100A12	-1.57702	0.143049	0.844517
TRMT1	-0.316762	0.143111	0.844326
DEUP1	-0.342602	0.143134	0.844257
LCN2	-0.509882	0.143278	0.84382
PMEPA1	-0.309048	0.143325	0.843679
FABP3	2.95439	0.143345	0.843616
IREB2	0.180989	0.143425	0.843375
EID2	0.417558	0.143447	0.843307
CD55	-0.161245	0.14347	0.843239
GAS5-AS1	-0.426391	0.143517	0.843096
DIXDC1	0.286359	0.143524	0.843076
MTF2	-0.231009	0.143587	0.842885
NKPD1	-2.51862	0.143762	0.842356
AP1S1	0.318736	0.143866	0.842042
LMF1-AS1	2.12241	0.143883	0.84199
AC008763.1	3.18285	0.143891	0.841966
PPIH	0.33576	0.143907	0.841919
CROT	0.348729	0.143934	0.841837
SLC41A1	0.258312	0.144019	0.841579
DONSON	0.456121	0.144281	0.840792
OVOL2	0.420757	0.144362	0.840547
KDR	-0.618249	0.144476	0.840204
GLIS2-AS1	2.40833	0.144569	0.839926
POLR1E	0.424437	0.144826	0.839153
GINS3	-0.588212	0.144839	0.839114
ZNF398	0.397348	0.144983	0.838683
MROH6	0.66197	0.145008	0.838607
GPRC5D	1.66779	0.145024	0.838559
ITGB1	-0.188621	0.145026	0.838555
SLC39A1	-0.229169	0.14506	0.838451
RRAGC	-0.374763	0.145206	0.838014
NUP153	0.214058	0.145219	0.837977
OCLN	-0.226841	0.145237	0.837923
RBCK1	-0.30681	0.145346	0.837598
VBP1	-0.172966	0.145391	0.837462
P3H1	0.341424	0.14544	0.837315
AL449106.1	-2.77113	0.145442	0.837312
LINC01436	-0.712669	0.145523	0.837069
SLC25A32	-0.263815	0.145543	0.837008
HERC2	0.248378	0.145546	0.837
UBE2W	-0.19219	0.145759	0.836366
FOS	-0.255376	0.14576	0.836361
DST-AS1	1.42833	0.145827	0.836162
ATF7-NPFF	2.64897	0.145955	0.83578
SOX15	0.365375	0.145962	0.835759
RCCD1	0.410071	0.146491	0.834188
TEX12	3.00105	0.146576	0.833938
MRPS27	0.189927	0.146615	0.833821
ATP6V1G1	-0.198013	0.146728	0.833487
DUSP16	-0.362974	0.146843	0.833147
AC130456.4	-1.31909	0.146865	0.83308
AC011511.5	-2.86675	0.147004	0.83267
AC007347.1	3.00103	0.147025	0.832608
ZNF518A	-0.260906	0.147214	0.83205
ZNF157	0.956305	0.147216	0.832045
GPRASP1	0.913948	0.147232	0.831998
ACTR3C	-0.332016	0.147302	0.831791
VIPR1-AS1	1.20869	0.147429	0.831417
SCD	-0.525307	0.147452	0.831351
SRD5A1	0.216957	0.147476	0.831279
MACC1	-0.235003	0.147489	0.831239
GSN-AS1	0.662374	0.147509	0.831182
TBC1D5	0.199578	0.147595	0.830928
ARRDC1	0.168143	0.147647	0.830774
SRP19	-0.251794	0.147723	0.830552
KLHL13	0.228839	0.14778	0.830384
NANP	0.374794	0.14786	0.830148
GALNT4	-0.597192	0.147876	0.830103
PLA2G4F	0.736535	0.147922	0.829968
H4C9	-0.436897	0.148007	0.829717
NFIA	0.171409	0.148103	0.829436
AC233723.1	1.72603	0.148105	0.829429
DPYSL4	-1.01488	0.148155	0.829284
NFKBIE	-0.850865	0.148349	0.828716
SLFN12L	-1.95692	0.148352	0.828707
ORMDL2	-0.174135	0.148369	0.828656
ANKUB1	-0.229755	0.148586	0.828023
NEIL2	0.282087	0.148597	0.827989
MRPL50	-0.19969	0.148649	0.827839
PRDM1	-0.553706	0.148724	0.82762
XBP1	-0.115095	0.148799	0.827399
CREB3L2	0.299858	0.148855	0.827237
RABL6	0.317443	0.148883	0.827155
LFNG	1.20792	0.148936	0.827001
AC021087.1	1.52355	0.14897	0.8269
DGUOK-AS1	0.834004	0.149173	0.826309
CFH	-0.161096	0.149207	0.826209
RPRD2	0.217169	0.149344	0.825812
LINC01451	0.668521	0.149348	0.8258
PRXL2B	-0.274752	0.149362	0.82576
CNIH1	-0.166072	0.149377	0.825716
APBB1	0.432643	0.14944	0.825533
UBL3	0.274695	0.149549	0.825217
NOCT	-0.564097	0.14957	0.825156
ERO1B	0.356224	0.149572	0.82515
MIF4GD	0.210267	0.149599	0.825073
SHISA5	-0.185874	0.149611	0.825037
KLHL36	0.226424	0.149786	0.824529
VEZT	-0.188549	0.14987	0.824286
CYBRD1	0.362525	0.150034	0.823809
ADAR	-0.243627	0.150156	0.823457
HYDIN	0.181125	0.150284	0.823086
HLA-C	-0.195376	0.15041	0.822723
VSIG2	0.275208	0.1505	0.822465
PLEKHM3	0.456193	0.150591	0.822202
POLR2K	-0.186587	0.150659	0.822006
ROGDI	0.270664	0.150818	0.821547
UHRF1	0.721272	0.150878	0.821374
SH3PXD2A	0.369955	0.15093	0.821224
FOXJ1	0.255581	0.151102	0.82073
TMEM88	-2.54821	0.151155	0.820577
PDS5B	0.22956	0.151196	0.82046
ZNF358	0.515936	0.151251	0.820302
PGBD4	-0.456988	0.151358	0.819994
UPF1	0.368918	0.151452	0.819725
HSPA9	-0.277356	0.151506	0.819569
NUCB2	0.147448	0.151565	0.819401
H2AC6	-0.326759	0.151829	0.818644
LINC02730	2.55919	0.152049	0.818015
CFAP58	0.286686	0.152055	0.817999
PCDHGB2	1.70816	0.152282	0.817352
GPR108	-0.231482	0.152387	0.817051
RPS3	0.135095	0.152519	0.816676
SART3	-0.234637	0.152684	0.816205
DHX32	-0.2088	0.152759	0.815994
SERPINB9P1	-1.95037	0.152794	0.815894
CLOCK	-0.206885	0.152819	0.815823
CCDC110	0.753112	0.152846	0.815746
NDUFB1	0.253726	0.152862	0.815699
SPRY4	-1.59917	0.15294	0.81548
DMRTA2	0.639255	0.153172	0.814822
NKIRAS1	-0.246068	0.153369	0.814262
GPR20	1.56661	0.15337	0.81426
PPP4R1	-0.173535	0.153386	0.814214
RPL12	0.162804	0.153478	0.813954
LINC00327	-3.25548	0.153479	0.813952
FADS2	-0.302137	0.153618	0.813559
EFNB2	0.365941	0.153638	0.813502
FAT2	0.393095	0.153695	0.81334
FUT9	-2.2165	0.153804	0.813033
CARNS1	2.69933	0.153808	0.813021
YPEL5	-0.143584	0.153831	0.812957
VWA3B	0.195186	0.153888	0.812794
USP38	-0.204839	0.153935	0.812661
TET1	1.09658	0.153987	0.812517
HLA-DQA1	-0.456811	0.154021	0.812421
AC116158.1	-2.38055	0.154041	0.812364
SLC33A1	-0.309499	0.154076	0.812265
FAM43A	-0.634941	0.154133	0.812104
LRRC19	1.81143	0.154155	0.812043
PLRG1	-0.27401	0.154172	0.811996
ATG101	-0.293187	0.154253	0.811766
UROS	0.205689	0.154287	0.81167
PTPN12	-0.281736	0.154346	0.811504
PSMB7	-0.15099	0.154405	0.811339
ALDH6A1	0.335347	0.154631	0.810704
CABLES1	1.08923	0.154734	0.810415
PTRH1	3.14831	0.154747	0.810377
AL035701.1	0.537857	0.154777	0.810295
WDPCP	0.274966	0.154853	0.81008
AASS	-0.410726	0.155016	0.809625
DKC1	-0.239378	0.155166	0.809203
LYG2	1.82564	0.155249	0.808971
FBXL19	2.77281	0.15539	0.808578
TUBE1	-0.402761	0.155428	0.808471
LASTR	-1.89856	0.155498	0.808275
ZFP36L2	0.221741	0.15555	0.808129
ACOX1	0.170483	0.155586	0.808031
GPT2	-0.723131	0.155618	0.807941
FAAH2	-0.296208	0.155731	0.807626
NUMA1	0.191861	0.155778	0.807495
AHCTF1	0.239226	0.155856	0.807276
TMEM30B	0.153522	0.155877	0.807217
WDR59	0.328216	0.155911	0.807124
LMTK3	1.7938	0.155928	0.807077
ASXL3	1.94597	0.155938	0.807048
LPAR2	-0.373618	0.156018	0.806825
PRR3	0.509994	0.156041	0.80676
NFKB2	-0.594066	0.156056	0.806719
IGSF10	0.615864	0.156079	0.806656
ATAD3B	-0.356334	0.156161	0.806428
LY6G5C	-0.410847	0.156256	0.806164
ABHD15	0.410284	0.156273	0.806117
QPCTL	0.688144	0.15631	0.806013
TXNDC12-AS1	-2.55786	0.156388	0.805797
AKR1B10	0.60401	0.15648	0.805542
NCKAP5	1.04553	0.15654	0.805374
MSGN1	2.68884	0.156561	0.805317
MAP3K8	-0.633399	0.156709	0.804906
CALCOCO2	-0.222981	0.156755	0.804779
APOB	1.37471	0.15685	0.804514
LEPROTL1	-0.157621	0.156871	0.804458
HES1	0.252715	0.156931	0.804292
PRKCD	0.18813	0.156987	0.804136
RPL13	0.137631	0.15704	0.803991
SLC22A4	-0.180792	0.157172	0.803624
RELL2	-0.765793	0.157189	0.803578
AC100830.1	-3.20293	0.157191	0.803571
AL356019.2	1.53183	0.157315	0.80323
ADH7	0.268887	0.157325	0.803201
C10orf55	-1.36367	0.157638	0.802339
AC104825.1	0.537618	0.157648	0.80231
FAM66D	2.64597	0.157693	0.802188
C12orf56	1.97569	0.157894	0.801635
LINC00987	1.30558	0.157935	0.801521
MFSD4B	-0.333736	0.158105	0.801054
FAM107A	0.664779	0.158385	0.800285
ALYREF	0.432669	0.158428	0.800167
P3H4	0.286441	0.158456	0.80009
ZNF761	0.414016	0.158514	0.799933
AZGP1	0.349533	0.158531	0.799887
HPCAL1	0.3448	0.158594	0.799713
ZNF280C	-0.443076	0.158624	0.799632
AC092718.3	-0.508861	0.158671	0.799504
PCBD2	0.29478	0.158674	0.799494
NFKBID	-0.761786	0.158714	0.799384
MFSD2A	-0.333849	0.158773	0.799222
EXOSC8	-0.241696	0.158909	0.798851
DVL1	-0.411921	0.159045	0.798479
UGT8	0.925488	0.15909	0.798358
NORAD	0.232794	0.159112	0.798296
AP5Z1	-0.270523	0.1592	0.798057
KANSL1-AS1	0.990907	0.15925	0.797921
OTUD7B	0.28664	0.159383	0.797559
ARRDC4	0.256733	0.159385	0.797553
ARRB1	0.402892	0.159434	0.79742
NTM	-1.11519	0.159436	0.797414
TRIB2	-0.453952	0.159436	0.797413
KRI1	-0.275869	0.159494	0.797255
CCNH	-0.195528	0.159643	0.79685
CD46	-0.189182	0.15973	0.796614
GDF15	-0.64088	0.159819	0.796371
HDAC3	0.20187	0.159837	0.796322
SPINK5	-0.482404	0.159844	0.796304
ERBB2	0.17418	0.159925	0.796083
AC010809.1	3.0722	0.159944	0.796032
TMEM225B	-1.07158	0.15995	0.796017
PHTF1	-0.194996	0.160102	0.795604
IL12B	2.56243	0.160183	0.795385
AL121768.1	2.85899	0.160206	0.795321
WASL-DT	-0.281355	0.160257	0.795183
ITIH5	-2.96284	0.160408	0.794773
AP000757.1	2.6425	0.160456	0.794645
SLC5A1	-0.664794	0.160489	0.794556
APOBEC3C	0.222719	0.160577	0.794316
ZXDC	0.33765	0.160647	0.794127
H2BC8	-0.545126	0.160878	0.793502
AC093677.2	0.767434	0.160878	0.793502
LPAR5	0.575111	0.160944	0.793324
LGALS9	-0.372347	0.160989	0.793203
DROSHA	0.240803	0.161407	0.792079
KLK13	-0.415409	0.161663	0.791388
IL4R	-0.221325	0.161773	0.791095
TREM1	-1.00185	0.161978	0.790543
ITPRIP-AS1	-3.53451	0.162031	0.790403
CAPZA2	-0.126818	0.162153	0.790075
RNASEH1-AS1	-0.638704	0.162257	0.789797
PSEN2	0.27915	0.162258	0.789793
AC108681.1	1.38194	0.162329	0.789605
SNN	0.298038	0.162373	0.789486
CCDC170	0.179466	0.162501	0.789144
AC007731.3	-3.18178	0.162534	0.789055
NCOA7	-0.797737	0.162583	0.788925
SLC16A9	0.26311	0.162644	0.788761
FBXO27	0.398385	0.162683	0.788658
ZMYM3	0.300772	0.1627	0.788611
LINC01908	0.33484	0.162708	0.788591
RBM38	0.554177	0.162719	0.788561
AC079145.1	1.40022	0.162759	0.788456
RNASEH2A	-1.67372	0.162761	0.788449
PTGR2	0.298859	0.162803	0.788337
ZNF469	1.46503	0.16286	0.788186
GCLC	-0.183946	0.163067	0.787633
CBFA2T2	0.243809	0.163249	0.78715
TSC22D3	0.203997	0.163327	0.786941
USP46	0.185102	0.163374	0.786818
IP6K3	0.517021	0.163533	0.786395
AC004053.1	2.2011	0.163586	0.786255
SPDYA	-0.916611	0.163741	0.785843
SLC15A3	-1.02407	0.163834	0.785597
HDAC2-AS2	-1.15774	0.163972	0.78523
FSBP	-1.51384	0.163976	0.785219
GJB1	1.00917	0.16406	0.784996
ZPR1	-0.277323	0.164464	0.78393
SDC2	0.317136	0.16449	0.783861
AK6	-0.268288	0.16456	0.783676
SLC9A3R1	0.165397	0.164585	0.783609
GNAI3	-0.138301	0.164707	0.783289
CHTF18	0.544915	0.164922	0.782722
FBXW4	-0.491281	0.165092	0.782273
ABCC1	0.233354	0.165097	0.782261
CCL15-CCL14	-1.91963	0.165307	0.781708
PYROXD1	-0.271043	0.16531	0.781702
CACNG6	-1.24558	0.16531	0.781701
UNC79	0.89926	0.165317	0.781683
LYSMD2	-0.225582	0.165319	0.781677
CD86	-1.37902	0.165735	0.780586
SPEF2	0.190477	0.165748	0.780552
ARHGEF5	0.373412	0.165774	0.780484
AL133304.2	2.51102	0.165846	0.780295
CYP4A22-AS1	-1.902	0.165861	0.780254
SMIM13	-0.423826	0.165896	0.780163
MIR133A1HG	3.08179	0.165922	0.780096
DPF2	-0.198147	0.165966	0.779981
MLLT6	0.27738	0.166028	0.779818
ST8SIA4	0.239514	0.166326	0.779041
KBTBD4	0.237499	0.16638	0.778899
LOXL1-AS1	0.487105	0.166395	0.778859
CYP4F12	0.253559	0.166409	0.778823
COG4	0.185694	0.166457	0.778698
MED31	-0.193569	0.166462	0.778685
HID1	0.236347	0.166481	0.778635
TMEM161A	0.245144	0.166617	0.778282
UTP4	-0.247892	0.166636	0.778232
GCSH	0.847498	0.166722	0.778007
C11orf97	0.234626	0.166761	0.777906
AC131011.1	-1.44864	0.166787	0.777837
BHLHB9	0.509615	0.166804	0.777794
ZUP1	-0.295317	0.166818	0.777758
PSMB6	-0.137628	0.166957	0.777396
SPPL2A	-0.307138	0.167027	0.777214
AL162171.1	1.23836	0.167156	0.776877
LUZP1	0.212511	0.167169	0.776844
MAPK11	-0.586284	0.167283	0.776548
LINC02605	-2.28591	0.167446	0.776125
TRPM6	-1.70178	0.16753	0.775907
SLC51B	-0.492825	0.167598	0.77573
SNX29	0.373141	0.16762	0.775675
NR2F2	0.31222	0.167656	0.77558
AL158070.1	3.06822	0.167752	0.775332
GSN	0.19583	0.167808	0.775186
DHRS11	0.521034	0.167813	0.775175
AC010327.5	2.6941	0.167991	0.774715
KIT	0.273101	0.168026	0.774624
IGFL2	2.65426	0.168183	0.774219
EPB41L1	0.19088	0.168283	0.77396
HSPB1	0.502141	0.168386	0.773693
ITPR1	-0.412767	0.168516	0.77336
CMTM6	-0.12159	0.168526	0.773334
AC008280.2	1.35396	0.168545	0.773284
STRADA	-0.421663	0.168572	0.773214
HHAT	0.262307	0.168585	0.77318
IFNA1	-1.6945	0.168638	0.773044
SPRR2A	-0.866599	0.168806	0.772613
HNRNPF	-0.127935	0.168815	0.77259
SIN3A	0.164977	0.168948	0.772247
MASTL	-0.355808	0.168987	0.772147
SPRR2F	-1.53476	0.169101	0.771853
SLC25A23	0.332735	0.169252	0.771467
FMOD	0.679503	0.169339	0.771243
RPS27AP5	0.347782	0.169351	0.771212
AC098487.1	-0.601297	0.169408	0.771067
BTD	0.291109	0.169426	0.771019
RAB27A	-0.261554	0.169482	0.770877
OCIAD2	-0.191993	0.169617	0.77053
AC122129.1	-1.30934	0.169641	0.77047
TSPAN3	-0.153205	0.169654	0.770436
USP15	-0.193881	0.169801	0.770059
TNC	-0.345749	0.169857	0.769915
ATP6V1FNB	-1.43581	0.169893	0.769825
PTS	-0.175008	0.169913	0.769772
HLA-A	-0.161479	0.16997	0.769628
CYP2C8	-1.41925	0.170069	0.769374
TRIP13	0.242454	0.170097	0.769304
AL031705.1	2.30105	0.170167	0.769125
LRP12	-0.440143	0.170248	0.768917
STXBP2	-0.196408	0.170449	0.768405
CDKN2C	0.475618	0.170496	0.768287
PANX2	1.81235	0.17056	0.768123
PKIB	0.342422	0.170641	0.767915
CDC26	0.314878	0.170791	0.767536
EEF1A1	0.112483	0.170824	0.767451
LACTB	-0.397096	0.170889	0.767286
TEDC1	0.444365	0.17093	0.767181
SPINDOC	1.04345	0.170936	0.767166
DLK2	0.420868	0.170991	0.767026
CCDC102A	0.652516	0.171028	0.766932
SIRT7	0.269911	0.171055	0.766864
GPBAR1	2.68429	0.171107	0.766732
ILF2	-0.145727	0.171118	0.766704
RAP1B	-0.147817	0.17116	0.766597
AC069307.1	-1.37794	0.171281	0.76629
ZADH2	0.251941	0.171357	0.766097
AC011247.1	3.07765	0.171388	0.766021
ATP5MC1	0.198219	0.171491	0.765758
IER2	-0.279684	0.171495	0.765749
LINC01836	0.767397	0.171518	0.765691
PABPN1	-0.499363	0.171544	0.765625
TMEM221	-2.38565	0.171702	0.765224
ESAM	1.91789	0.171783	0.76502
CDH23	-0.761972	0.171854	0.76484
ST18	-2.15174	0.171907	0.764707
AL034374.1	-2.30296	0.171923	0.764665
YBEY	-0.313687	0.171924	0.764664
NMU	0.721666	0.171969	0.764549
GLO1	0.170466	0.17197	0.764548
PSMD10	-0.14322	0.172067	0.764301
CUL2	-0.174453	0.172089	0.764247
SMCR8	-0.342902	0.172161	0.764066
LINC01186	0.541064	0.172207	0.763948
TNFAIP3	-0.963868	0.172238	0.763871
NHS	0.452264	0.172258	0.76382
ZC3H15	-0.179181	0.172353	0.763582
DYRK1B	-0.270686	0.172425	0.763399
SGSM3	0.531991	0.172447	0.763345
UGCG	-0.177122	0.172471	0.763284
DOLK	-0.200968	0.172508	0.76319
DCP1B	0.297091	0.172512	0.76318
TAFA2	-0.678699	0.17252	0.763161
ATP1B1	-0.236529	0.172604	0.762949
MAP2K6	0.488459	0.172608	0.762938
AL731566.2	-1.68292	0.172685	0.762745
GBP5	-0.713999	0.172794	0.76247
SMARCD1	-0.258067	0.172941	0.762102
GBP3	-0.283522	0.173044	0.761844
RPAIN	-0.198785	0.173139	0.761606
PCSK9	-0.64457	0.17346	0.7608
PRSS12	0.169284	0.173486	0.760735
PCCA	0.277371	0.173513	0.760669
SLC38A6	-0.223378	0.173557	0.760557
GGNBP2	-0.135021	0.173614	0.760416
POU5F1	-0.901489	0.173614	0.760414
TMEM45B	-0.125062	0.173676	0.76026
TFAP2A-AS1	2.2243	0.173692	0.76022
ZFP37	0.737917	0.173804	0.759939
AC025181.2	-0.327311	0.173833	0.759867
IER5	-0.411234	0.173876	0.759761
STK40	-0.375823	0.174213	0.758919
MYO5C	0.188216	0.174257	0.758809
RFX8	-0.995337	0.174262	0.758798
KRT19	0.285093	0.17434	0.758603
HECTD4	0.305216	0.174371	0.758526
ARID4A	0.25798	0.174444	0.758343
CSRNP3	0.881833	0.174569	0.758033
ZNF281	-0.240802	0.174608	0.757937
KLHDC1	0.445689	0.174638	0.757862
ST7L	-0.334954	0.174756	0.757567
PPBP	-2.67871	0.174771	0.75753
DDX21	-0.282154	0.174789	0.757486
PLA2G6	0.492726	0.174888	0.757239
EARS2	0.252826	0.174914	0.757176
PAQR3	0.396732	0.174983	0.757004
CLTCL1	0.416269	0.175068	0.756793
E2F8	0.446254	0.175113	0.756681
CIDEA	2.93575	0.175163	0.756558
KSR1	-0.476555	0.175187	0.756497
PANK1	0.449165	0.175202	0.756462
AL163051.1	-0.347475	0.175207	0.75645
KCTD11	-0.184151	0.175224	0.756406
KXD1	0.245751	0.17529	0.756243
AD001527.1	2.68385	0.175305	0.756205
NCDN	0.230566	0.175361	0.756067
LINC02873	3.68652	0.175453	0.75584
NPR3	-0.824729	0.175453	0.755839
VASN	0.302566	0.175524	0.755662
TSG101	-0.13976	0.1756	0.755476
AC127070.2	0.328967	0.175623	0.755418
AL592494.2	-0.987421	0.175659	0.75533
TNFRSF11B	0.842362	0.175697	0.755236
AC074032.1	-0.796584	0.17578	0.755031
PCDHB14	-0.507845	0.17587	0.754809
DUOX1	0.170308	0.175942	0.75463
ACADM	0.180556	0.176063	0.754332
CTSV	0.43814	0.176123	0.754185
C15orf48	-0.943599	0.176145	0.754131
NOXRED1	-0.792651	0.176188	0.754024
PARP15	-1.15127	0.176188	0.754024
TSEN15	-0.341887	0.176373	0.753568
ATF4	-0.52828	0.176426	0.753438
AVL9	-0.195207	0.176442	0.753398
GSTA2	0.317509	0.176625	0.752947
ORAI3	0.21829	0.176652	0.75288
OLMALINC	-0.231857	0.17666	0.752862
LGALS7B	0.340013	0.17667	0.752837
UBR4	-0.201161	0.176728	0.752695
AAAS	0.190549	0.176746	0.75265
NMD3	-0.174161	0.176823	0.752461
KLHL31	-0.427615	0.177097	0.751789
RASEF	-0.246603	0.177114	0.751748
AC120193.1	1.59991	0.177206	0.751522
RCN2	-0.128379	0.177262	0.751384
SMC2	0.287164	0.177267	0.751372
TSPAN9	-0.523735	0.177299	0.751295
ADAP2	-1.37053	0.177401	0.751044
CHEK1	0.524602	0.177405	0.751033
HLA-DMB	-0.551164	0.177418	0.751003
CDH3	-0.207934	0.177419	0.751
DEGS1	-0.195023	0.177439	0.750952
PRIM2	0.347935	0.177522	0.750747
CCDC107	-0.378258	0.177544	0.750694
C9orf116	0.162763	0.177581	0.750604
CFAP97	-0.202283	0.177735	0.750227
SASS6	-0.373989	0.177744	0.750206
AC093249.6	1.44646	0.178019	0.749533
AGL	0.226	0.178159	0.749192
CD47	-0.271526	0.178216	0.749053
PNKP	0.203384	0.178268	0.748926
SMNDC1	-0.219924	0.178337	0.748759
EDAR	0.758343	0.17834	0.74875
MAOA	0.132357	0.178389	0.748633
RPL7A	0.161575	0.178529	0.748291
SMYD3	0.240534	0.178547	0.748248
UBE2D1	-0.198167	0.178549	0.748242
FAM95C	-1.01003	0.178603	0.748111
CKAP2	0.287553	0.178684	0.747914
ARNTL2	-0.374306	0.178826	0.747571
SAP30L	0.417803	0.178895	0.747401
MRPS25	0.228117	0.178988	0.747176
GGT6	0.167979	0.179068	0.746981
SDK1	0.375336	0.179132	0.746826
MAPK6	-0.233214	0.179199	0.746665
VGLL4	0.161746	0.179201	0.74666
MGAM	0.78886	0.179236	0.746574
RGMB	-0.346185	0.179256	0.746527
LINC01535	1.08931	0.179348	0.746304
IDH1-AS1	1.36711	0.17957	0.745766
TMEM44-AS1	-0.394117	0.179603	0.745686
PCGF5	-0.177226	0.179669	0.745528
CUL9	0.303141	0.179691	0.745473
AC005498.3	1.51747	0.179708	0.745431
PDCD4	0.282724	0.179804	0.745202
INO80	-0.322851	0.179812	0.74518
SFN	-0.210069	0.179829	0.745139
AC104452.1	2.62467	0.179858	0.74507
CYFIP2	0.293854	0.179862	0.745059
STAR	1.04971	0.179972	0.744795
SH2B1	0.347703	0.180133	0.744408
PDE6G	-3.45334	0.180294	0.74402
AL139011.1	-0.811726	0.180352	0.74388
NCOA2	-0.244937	0.180413	0.743731
ANKMY1	0.179869	0.180443	0.743659
TMC6	-0.2386	0.180489	0.743548
TYRO3	0.524665	0.180836	0.742716
LINC01534	-1.19332	0.181094	0.742096
SPART	-0.178845	0.181137	0.741994
BROX	-0.13151	0.181226	0.74178
CFAP206	0.59741	0.181254	0.741713
SLC19A2	-0.236483	0.181326	0.741539
COL5A2	-0.414784	0.181511	0.741098
KCNJ2	-0.412376	0.181612	0.740855
AL162377.1	-0.879494	0.181688	0.740673
FLAD1	-0.234003	0.181731	0.740571
CAPN9	0.407116	0.181769	0.740479
CYP39A1	0.29166	0.181786	0.740439
ADPRS	-0.21881	0.181929	0.740097
DDIT4	-0.169415	0.181962	0.74002
MSLN	0.231826	0.181967	0.740007
HSPA1A	0.340717	0.182003	0.739921
SCPEP1	0.103515	0.182108	0.739671
UVSSA	0.260445	0.18216	0.739547
TC2N	-0.183577	0.182213	0.739421
CALR	0.182057	0.182276	0.739271
HMGN1	-0.132254	0.182362	0.739066
FBXO22	-0.175465	0.182645	0.738393
TMEM63B	-0.2038	0.182779	0.738073
CCPG1	-0.255878	0.182895	0.737797
B4GALT7	-0.237127	0.183011	0.737524
CCDC51	0.253888	0.183043	0.737448
SQOR	-0.330085	0.183048	0.737434
[truncated: 20,400 more rows]
