# Supplementary material for: SARS-CoV-2 infection induces hyaluronan production in vitro and hyaluronan levels in COVID-19 patients relate to morbidity and long-term lung impairment: a prospective cohort study
Source: mBio. 2024 Sep 20;15(10):e01303-24. doi: 10.1128/mbio.01303-24 (PMC11492986; doi:10.1128/mbio.01303-24)
Supplement: Table S4 — GO enrichment analysis for biological processes of differentially expressed genes. [file mbio.01303-24-s0003.xlsx]

## Sheet: GO Biological process
Supplementary Table 4. Gene ontology enrichment analysis for biological processes of 167 differentially expressed genes upon SARS-CoV-2 infection of 3D-lung cultures.
Enrichment FDR	nGenes	Pathway Genes	Fold Enrichment	Pathway	URL	Genes
6.35890744705667e-23	18	62	44.7175239755885	Neg. reg. of viral genome replication	http://amigo.geneontology.org/amigo/term/GO:0045071	EIF2AK2 OAS1 ZC3HAV1 OAS3 OAS2 BST2 SHFL RSAD2 OASL IFITM3 IFIT5 MX1 ISG20 PARP10 IFIT1 IFITM1 ISG15 PLSCR1
1.95088312065313e-09	8	31	39.7489102005231	Response to interferon-beta	http://amigo.geneontology.org/amigo/term/GO:0035456	OAS1 STAT1 BST2 SHFL XAF1 IFITM3 IFITM1 PLSCR1
6.84012621982978e-09	8	36	34.2282282282282	Response to interferon-alpha	http://amigo.geneontology.org/amigo/term/GO:0035455	EIF2AK2 OAS1 IFIT3 IFIT2 BST2 IFITM3 MX2 IFITM1
8.0163373524136e-28	25	123	31.3063063063063	Type I interferon signaling pathway	http://amigo.geneontology.org/amigo/term/GO:0060337	SP100 IFI35 OAS1 OAS3 OAS2 STAT1 IFIT3 IFIT2 EGR1 ZBP1 IFI6 BST2 XAF1 RSAD2 OASL NLRC5 IFITM3 IFIT5 MX1 ISG20 MX2 USP18 IFIT1 IFITM1 ISG15
8.32361579884218e-28	25	124	31.0538360941587	Cellular response to type I interferon	http://amigo.geneontology.org/amigo/term/GO:0071357	SP100 IFI35 OAS1 OAS3 OAS2 STAT1 IFIT3 IFIT2 EGR1 ZBP1 IFI6 BST2 XAF1 RSAD2 OASL NLRC5 IFITM3 IFIT5 MX1 ISG20 MX2 USP18 IFIT1 IFITM1 ISG15
3.99814597784934e-26	24	125	29.5731891891892	Neg. reg. of viral proc.	http://amigo.geneontology.org/amigo/term/GO:0048525	EIF2AK2 SP100 OAS1 ZC3HAV1 OAS3 OAS2 STAT1 TRIM25 ZFP36 BST2 SHFL TRIM21 RSAD2 OASL PML IFITM3 IFIT5 MX1 ISG20 PARP10 IFIT1 IFITM1 ISG15 PLSCR1
8.04036748769829e-07	7	42	25.6711711711712	Cytoplasmic pattern recognition receptor signaling pathway in response to virus	http://amigo.geneontology.org/amigo/term/GO:0039528	ZC3HAV1 DDX58 DHX58 OAS3 IFIH1 OASL DDX60
8.95174065482565e-08	8	49	25.1472697186983	Neg. reg. of type I interferon production	http://amigo.geneontology.org/amigo/term/GO:0032480	DDX58 DHX58 IFIH1 TRIM25 HERC5 NLRC5 UBE2L6 ISG15
3.9259317759768e-10	11	78	21.7217602217602	Cellular response to virus	http://amigo.geneontology.org/amigo/term/GO:0098586	OAS1 ZC3HAV1 DDX58 DHX58 OAS3 IFIH1 IFI6 OASL IL6 DDX60 CXCL10
2.02158375917792e-16	18	138	20.090481786134	Viral genome replication	http://amigo.geneontology.org/amigo/term/GO:0019079	EIF2AK2 OAS1 ZC3HAV1 OAS3 OAS2 BST2 SHFL RSAD2 OASL IFITM3 IFIT5 MX1 ISG20 PARP10 IFIT1 IFITM1 ISG15 PLSCR1
1.78234511454343e-35	38	293	19.9762014574301	Defense response to virus	http://amigo.geneontology.org/amigo/term/GO:0051607	EIF2AK2 OAS1 ZC3HAV1 DDX58 DHX58 OAS3 OAS2 IFIH1 STAT1 IFIT3 IFIT2 TRIM25 NT5C3A ZBP1 IFI6 BST2 SHFL TRIM22 RSAD2 OASL IL6 RTP4 DDX60 IFI44L PARP9 HERC5 PML NLRC5 IFITM3 IFIT5 MX1 CXCL10 ISG20 MX2 IFIT1 IFITM1 ISG15 PLSCR1
1.83282877603748e-19	22	183	18.5169103529759	Reg. of viral life cycle	http://amigo.geneontology.org/amigo/term/GO:1903900	EIF2AK2 OAS1 ZC3HAV1 OAS3 OAS2 TRIM25 BST2 SHFL TRIM21 TRIM22 RSAD2 OASL PML IFITM3 IFIT5 MX1 ISG20 PARP10 IFIT1 IFITM1 ISG15 PLSCR1
2.60121312806916e-21	25	227	16.9633289677343	Reg. of viral proc.	http://amigo.geneontology.org/amigo/term/GO:0050792	EIF2AK2 SP100 OAS1 ZC3HAV1 OAS3 OAS2 STAT1 TRIM25 ZFP36 BST2 SHFL TRIM21 TRIM22 RSAD2 OASL PML IFITM3 IFIT5 MX1 ISG20 PARP10 IFIT1 IFITM1 ISG15 PLSCR1
7.25805335961414e-35	41	392	16.1099696635411	Response to virus	http://amigo.geneontology.org/amigo/term/GO:0009615	EIF2AK2 OAS1 URI1 ZC3HAV1 DDX58 DHX58 OAS3 OAS2 IFIH1 STAT1 IFIT3 IFIT2 TRIM25 NT5C3A ZBP1 IFI6 BST2 SHFL TRIM22 RSAD2 OASL IL6 RTP4 DDX60 IFI44L IFI44 PARP9 HERC5 PML NLRC5 IFITM3 IFIT5 MX1 CXCL10 ISG20 EXT1 MX2 IFIT1 IFITM1 ISG15 PLSCR1
8.78319421501954e-12	15	151	15.3006980490424	Reg. of type I interferon production	http://amigo.geneontology.org/amigo/term/GO:0032479	OAS1 ZC3HAV1 DDX58 DHX58 OAS3 OAS2 IFIH1 STAT1 TRIM25 ZBP1 TRIM21 HERC5 NLRC5 UBE2L6 ISG15
8.78319421501954e-12	15	151	15.3006980490424	Type I interferon production	http://amigo.geneontology.org/amigo/term/GO:0032606	OAS1 ZC3HAV1 DDX58 DHX58 OAS3 OAS2 IFIH1 STAT1 TRIM25 ZBP1 TRIM21 HERC5 NLRC5 UBE2L6 ISG15
1.40904879277148e-06	9	99	14.002457002457	Pos. reg. of type I interferon production	http://amigo.geneontology.org/amigo/term/GO:0032481	OAS1 ZC3HAV1 DDX58 DHX58 OAS3 OAS2 IFIH1 STAT1 ZBP1
5.88300176051597e-09	13	164	12.2094594594595	Interferon-gamma-mediated signaling pathway	http://amigo.geneontology.org/amigo/term/GO:0060333	SP100 OAS1 OAS3 OAS2 STAT1 TRIM25 TRIM21 TRIM22 OASL PARP9 PML NLRC5 PARP14
9.43699569199153e-08	13	207	9.6731949340645	Reg. of response to cytokine stimulus	http://amigo.geneontology.org/amigo/term/GO:0060759	EDN1 OAS1 DDX58 OAS3 IFIH1 STAT1 ZBP1 IL6 PARP9 NLRC5 PARP14 USP18 ISG15
2.77343002612411e-10	18	312	8.88617463617464	Response to interferon-gamma	http://amigo.geneontology.org/amigo/term/GO:0034341	SP100 EDN1 OAS1 OAS3 OAS2 STAT1 TRIM25 BST2 SHFL TRIM21 TRIM22 OASL PARP9 PML NLRC5 IFITM3 PARP14 IFITM1
1.31838874199823e-10	19	342	8.55705705705706	Neg. reg. of cytokine production	http://amigo.geneontology.org/amigo/term/GO:0001818	CEACAM1 OAS1 DDX58 DHX58 OAS3 IFIH1 FN1 CD274 TRIM25 ZFP36 BST2 IL6 THBS1 HERC5 PML NLRC5 UBE2L6 INHBB ISG15
1.64713809860765e-12	23	438	8.0881772183142	Viral life cycle	http://amigo.geneontology.org/amigo/term/GO:0019058	EIF2AK2 OAS1 ZC3HAV1 OAS3 OAS2 TRIM25 BST2 SHFL TRIM21 TRIM22 RSAD2 OASL PML IFITM3 IFIT5 MX1 ISG20 PARP10 IFIT1 IFITM1 ISG15 PLSCR1 H4C4
5.47553511149398e-07	14	288	7.48742492492492	Cellular response to interferon-gamma	http://amigo.geneontology.org/amigo/term/GO:0071346	SP100 EDN1 OAS1 OAS3 OAS2 STAT1 TRIM25 TRIM21 TRIM22 OASL PARP9 PML NLRC5 PARP14
3.10847424360342e-19	40	965	6.3845399803949	Cytokine-mediated signaling pathway	http://amigo.geneontology.org/amigo/term/GO:0019221	SP100 IFI35 EDN1 CEACAM1 OAS1 TNFSF13B OAS3 OAS2 FN1 STAT1 IFIT3 IFIT2 EGR1 TRIM25 ZBP1 IFI6 BST2 TRIM21 TRIM22 XAF1 RSAD2 OASL IL6 PARP9 PML NLRC5 IFITM3 IFIT5 MX1 CXCL10 CXCL11 FOS ISG20 PARP14 EXT1 MX2 USP18 IFIT1 IFITM1 ISG15
6.07256736064685e-10	22	532	6.36953871164397	Reg. of response to biotic stimulus	http://amigo.geneontology.org/amigo/term/GO:0002831	IFI35 CEACAM1 OAS1 ZC3HAV1 DDX58 DHX58 OAS3 STAT1 CD274 ZBP1 TRIM21 OASL DDX60 PARP9 HERC5 PML NLRC5 PARP14 USP18 IFIT1 ISG15 PLSCR1
8.87020568658911e-22	50	1404	5.48529298529299	Response to cytokine	http://amigo.geneontology.org/amigo/term/GO:0034097	EIF2AK2 SP100 IFI35 EDN1 CEACAM1 OAS1 TNFSF13B DDX58 OAS3 OAS2 IFIH1 FN1 STAT1 IFIT3 IFIT2 DUSP1 CD274 EGR1 TRIM25 ZBP1 IFI6 ZFP36 BST2 SHFL TRIM21 TRIM22 XAF1 RSAD2 OASL IL6 THBS1 PARP9 PML NLRC5 IFITM3 IFIT5 MX1 CXCL10 CXCL11 FOS ISG20 PARP14 JUN EXT1 MX2 USP18 IFIT1 IFITM1 ISG15 PLSCR1
1.39312492606061e-18	44	1258	5.38727280539681	Innate immune response	http://amigo.geneontology.org/amigo/term/GO:0045087	EIF2AK2 SP100 IFI35 EDN1 CEACAM1 OAS1 ZC3HAV1 DDX58 DHX58 OAS3 OAS2 IFIH1 STAT1 IFIT3 IFIT2 EGR1 TRIM25 ZBP1 IFI6 BST2 SHFL TRIM21 TRIM22 XAF1 RSAD2 OASL DDX60 PARP9 HERC5 PML NLRC5 IFITM3 IFIT5 MX1 CXCL10 ISG20 PARP14 MX2 USP18 IFIT1 IFITM1 KRT16 ISG15 PLSCR1
1.95240699301579e-21	51	1499	5.24041252727043	Defense response to other organism	http://amigo.geneontology.org/amigo/term/GO:0098542	EIF2AK2 SP100 IFI35 EDN1 CEACAM1 OAS1 ZC3HAV1 SERPINE1 DDX58 DHX58 OAS3 OAS2 IFIH1 STAT1 IFIT3 IFIT2 EGR1 TRIM25 NT5C3A ZBP1 IFI6 BST2 SHFL TRIM21 TRIM22 XAF1 RSAD2 OASL IL6 RTP4 DDX60 IFI44L PARP9 HERC5 PML NLRC5 IFITM3 IFIT5 MX1 BATF2 CXCL10 ISG20 PARP14 MX2 USP18 IFIT1 IFITM1 KRT16 ISG15 PLSCR1 KRT6A
4.24827418353113e-17	43	1308	5.06357963468055	Cellular response to cytokine stimulus	http://amigo.geneontology.org/amigo/term/GO:0071345	SP100 IFI35 EDN1 CEACAM1 OAS1 TNFSF13B OAS3 OAS2 FN1 STAT1 IFIT3 IFIT2 DUSP1 EGR1 TRIM25 ZBP1 IFI6 ZFP36 BST2 TRIM21 TRIM22 XAF1 RSAD2 OASL IL6 THBS1 PARP9 PML NLRC5 IFITM3 IFIT5 MX1 CXCL10 CXCL11 FOS ISG20 PARP14 EXT1 MX2 USP18 IFIT1 IFITM1 ISG15
1.22797511828059e-24	60	1866	4.95263752498479	Response to other organism	http://amigo.geneontology.org/amigo/term/GO:0051707	EIF2AK2 SP100 IFI35 EDN1 CEACAM1 OAS1 URI1 ZC3HAV1 SERPINE1 DDX58 DHX58 OAS3 OAS2 IFIH1 STAT1 IFIT3 IFIT2 CD274 EGR1 TRIM25 NT5C3A ZBP1 IFI6 ZFP36 BST2 SHFL TRIM21 TRIM22 XAF1 RSAD2 CMPK2 OASL IL6 RTP4 DDX60 IFI44L IFI44 PARP9 HERC5 PML NLRC5 IFITM3 IFIT5 MX1 BATF2 CXCL10 CXCL11 FOS ISG20 PARP14 JUN EXT1 MX2 USP18 IFIT1 IFITM1 KRT16 ISG15 PLSCR1 KRT6A
1.22797511828059e-24	60	1867	4.94998480001158	Response to external biotic stimulus	http://amigo.geneontology.org/amigo/term/GO:0043207	EIF2AK2 SP100 IFI35 EDN1 CEACAM1 OAS1 URI1 ZC3HAV1 SERPINE1 DDX58 DHX58 OAS3 OAS2 IFIH1 STAT1 IFIT3 IFIT2 CD274 EGR1 TRIM25 NT5C3A ZBP1 IFI6 ZFP36 BST2 SHFL TRIM21 TRIM22 XAF1 RSAD2 CMPK2 OASL IL6 RTP4 DDX60 IFI44L IFI44 PARP9 HERC5 PML NLRC5 IFITM3 IFIT5 MX1 BATF2 CXCL10 CXCL11 FOS ISG20 PARP14 JUN EXT1 MX2 USP18 IFIT1 IFITM1 KRT16 ISG15 PLSCR1 KRT6A
3.42978279636425e-13	36	1158	4.78840498529618	Viral proc.	http://amigo.geneontology.org/amigo/term/GO:0016032	EIF2AK2 SP100 OAS1 PLA2G4C ZC3HAV1 DDX58 DHX58 OAS3 OAS2 IFIH1 STAT1 TRIM25 CHD6 ZBP1 ZFP36 BST2 SHFL KHDRBS3 TRIM21 TRIM22 RSAD2 OASL SP110 PARP9 PML IFITM3 IFIT5 MX1 ISG20 JUN PARP10 IFIT1 IFITM1 ISG15 PLSCR1 H4C4
1.1320978820239e-09	28	930	4.6373728567277	Reg. of cytokine production	http://amigo.geneontology.org/amigo/term/GO:0001817	EIF2AK2 CEACAM1 OAS1 ZC3HAV1 SERPINE1 DDX58 DHX58 OAS3 OAS2 IFIH1 FN1 STAT1 CD274 EGR1 TRIM25 ZBP1 ZFP36 BST2 TRIM21 RSAD2 IL6 THBS1 HERC5 PML NLRC5 UBE2L6 INHBB ISG15
1.30518887654801e-09	28	937	4.60272866249387	Cytokine production	http://amigo.geneontology.org/amigo/term/GO:0001816	EIF2AK2 CEACAM1 OAS1 ZC3HAV1 SERPINE1 DDX58 DHX58 OAS3 OAS2 IFIH1 FN1 STAT1 CD274 EGR1 TRIM25 ZBP1 ZFP36 BST2 TRIM21 RSAD2 IL6 THBS1 HERC5 PML NLRC5 UBE2L6 INHBB ISG15
3.64571203191853e-08	31	1325	3.60365119836818	Neg. reg. of gene expression	http://amigo.geneontology.org/amigo/term/GO:0010629	EIF2AK2 EDN1 CEACAM1 OAS1 ZC3HAV1 SERPINE1 DDX58 DHX58 MAGOHB OAS3 IFIH1 FN1 RGS2 CD274 TRIM25 ZFP36 BST2 HELZ2 SHFL IL6 THBS1 PARP9 HERC5 PML NLRC5 UBE2L6 INHBB PARP14 PARP10 ISG15 H4C4
2.94867426761658e-07	29	1282	3.48423072058017	Reg. of response to external stimulus	http://amigo.geneontology.org/amigo/term/GO:0032101	IFI35 EDN1 CEACAM1 OAS1 ZC3HAV1 SERPINE1 DDX58 DHX58 OAS3 STAT1 DUSP1 ZBP1 ZFP36 TRIM21 OASL IL6 DDX60 THBS1 PARP9 HERC5 PML NLRC5 CXCL10 HOPX PARP14 USP18 IFIT1 ISG15 PLSCR1
